# Supplementary material for: Particulate Metabolites and Transcripts Reflect Diel Oscillations of Microbial Activity in the Surface Ocean
Source: mSystems. 2021 May 4;6(3):e00896-20. doi: 10.1128/mSystems.00896-20 (PMC8269247; doi:10.1128/mSystems.00896-20)
Supplement: DATA SET S1 [file msystems.00896-20-sd001.xlsx]

## Sheet: Sheet1
Supplemental Dataset S1: Particulate metabolite concentrations in normalized peak area per L of seawater filtered. Across a single metabolite these values are proportional to molar concentration. Values should not be quantitatively compared between two metabolites, since the ionization efficiency and matrix effects influence different metabolites differently such that the same concentration can r…
Compound Name	7/26 1000 Rep 1	7/26 1000 Rep 2	7/26 1000 Rep 3	7/26 1400 Rep 1	7/26 1400 Rep 2	7/26 1400 Rep 3	7/26 1800 Rep 1	7/26 1800 Rep 2	7/26 1800 Rep 3	7/26 2200 Rep 1	7/26 2200 Rep 2	7/26 2200 Rep 3	7/26 600 Rep 1	7/26 600 Rep 2	7/26 600 Rep 3	7/27 1000 Rep 1	7/27 1000 Rep 2	7/27 1000 Rep 3	7/27 1400 Rep 1	7/27 1400 Rep 2	7/27 1400 Rep 3	7/27 1800 Rep 1	7/27 1800 Rep 2	7/27 1800 Rep 3	7/27 200 Rep 1	7/27 200 Rep 2	7/27 200 Rep 3	7/27 2200 Rep 1	7/27 2200 Rep 2	7/27 2200 Rep 3	7/27 600 Rep 1	7/27 600 Rep 2	7/27 600 Rep 3	7/28 1000 Rep 1	7/28 1000 Rep 2	7/28 1000 Rep 3	7/28 1400 Rep 1	7/28 1400 Rep 2	7/28 1400 Rep 3	7/28 1800 Rep 1	7/28 1800 Rep 2	7/28 1800 Rep 3	7/28 200 Rep 1	7/28 200 Rep 2	7/28 200 Rep 3	7/28 2200 Rep 1	7/28 2200 Rep 2	7/28 2200 Rep 3	7/28 600 Rep 1
7-dehydrocholesterol	41341.3	23073.3	51655.3	41990.9	35952.4	45055.6	37083.7	51392.9	36453.5	41960.3	38288	34676.6	31707.2	39473.5	39362.8	35903.1	31805.1	33178.9	33177.5	38090.4	60439	50997.7	35950	47724.6	30474.3	34157.1	50311.1	6708.29	979.333	900.355	23708	32699.7	23887.7	11912.9	10145.7	5314.29	14866.6	12522.6	16464	12680.3	3857.43	9957.43	10167.7	11333.1	930.367	6086	13174.6	40325.9	13746
Aconitic Acid	118236	167396	11998.8	25371	8305.07	199252	115765	57233.4	28194.6	54372.8	167054	134889	95557	21766.1	46817	69576.7	145067	166059	170860	125802	141606	280620	79767.5	158460	149846	81052.3	248884	21216.5	15485.4	51330.7	182589	98700.7	243130	24420.7	6059.49	39439.3	47704.5	30272.7	15403.3	52527.3	32500.3	1854.12	2537.46	22509.9	28038.9	68089.9	26608	10966.3	24828.7
Adenine	9.49596e+06	1.22506e+07	11745900	6.65242e+06	1.02992e+07	6.34821e+06	1.09691e+07	1.06723e+07	1.92485e+07	6.29329e+06	1.6543e+07	1.9278e+07	2.50713e+06	5.94399e+06	4.11279e+06	1.29225e+07	1.32456e+07	1.60826e+07	1.1727e+07	1.25622e+07	17470018	642629	1.10296e+07	1.66647e+07	1.67904e+07	1.1979e+07	1.1497e+07	6.77213e+06	1.04218e+07	7.70904e+06	8178748	1.1868e+07	9.08029e+06	5.81997e+06	7.39749e+06	1.05235e+07	1.59349e+07	5.11475e+06	9.6033e+06	6.17161e+06	1.42771e+07	1.27239e+07	3.16464e+06	5.06395e+06	4.14513e+06	1.43082e+07	6.39591e+06	4.51523e+06	8.45357e+06
Adenosine	150566689	123844773	2.21224e+08	1.99275e+08	227174400	1.15513e+08	2.03824e+08	1.32738e+08	2.36755e+08	1.18565e+08	138206720	248131584	4.65407e+07	1.17915e+08	138932000	2.29112e+08	1.55936e+08	1.60229e+08	1.58998e+08	146144160	304972480	NA	2.0579e+08	2.66555e+08	157599872	1.2517e+08	1.11561e+08	6.11038e+07	1.46634e+08	1.1193e+08	7.07901e+07	1.61677e+08	1.40211e+08	6.56287e+07	5.56336e+07	1.36984e+08	8.81929e+07	4.23766e+07	6.67315e+07	5.10864e+07	176858112	82012352	3.87344e+07	6.20752e+07	56157888	101152640	5.74459e+07	71218805	5.09089e+07
Alanine	1.17965e+06	726173	1.0232e+06	2.10732e+06	718661	1.59809e+06	694059	456508	519454	589095	504588	809783	814015	854817	486581	751544	694397	821807	795484	719001	852501	1.17671e+06	637654	508957	777358	518454	622245	703521	1.04556e+06	959267	1.06162e+06	490233	794943	1.0603e+06	934180	1.21104e+06	868606	695177	445523	857620	1.47769e+06	1.32981e+06	338992	504233	803183	557962	675542	479479	661223
Aminobutyric Acid	103965	148934	91017	142124	231161	144565	284331	144178	137586	101204	265972	515535	73137.2	63807.7	87194.2	259103	110127	108858	125785	178268	299153	395841	294470	302657	281714	124817	168025	104753	108060	65520.3	199587	186516	215578	205534	54997.8	127001	241658	88464.3	105873	117599	164125	61287.8	113430	32052.5	111186	181989	106054	99050.4	126787
AMP	188421	99014.5	201283	158651	190611	81121.6	180430	110037	163457	162125	125684	236687	27055.8	161099	60523.8	188308	56149.1	114113	147017	48817.8	286294	138591	108406	184309	118962	62038.3	78682	57035.4	124799	89239.9	31606.5	105262	89873.5	131266	68225.3	108835	52066.1	122974	46800.2	132830	150850	28629.2	29778.9	27645.7	43335.5	89384.2	108620	64439	8975.53
Arachidonic Acid	539623	460362	513697	681432	515531	553455	695291	653813	658751	582043	645293	703250	167481	414080	219461	558837	538061	540704	843681	525648	747865	862810	554477	692036	568218	556722	730182	415278	1.23921e+06	939460	593282	537819	389679	423612	686390	842177	952630	902343	622091	752417	1715672	439676	260909	168570	1526078	554170	684692	552077	497582
Arginine	2.76442e+08	1.99182e+08	4.3639e+07	3.28628e+07	3.5519e+07	1.78467e+08	6.92254e+07	5.00037e+07	3.20873e+07	3.20879e+07	2.34485e+08	118542208	8.13044e+07	2.73732e+07	2.98552e+07	78133888	1.93157e+08	2.26995e+08	1.79269e+08	1.77287e+08	6.80122e+07	3.96704e+08	4.94036e+07	6.79814e+07	2.38874e+08	143415424	1.43796e+08	33887328	3.56255e+07	3.28264e+07	227930624	4.91989e+07	2.09939e+08	1.22296e+08	31473232	53421728	9.04396e+07	3.95206e+07	3.36103e+07	5.42759e+07	6.27127e+07	3.21173e+07	1.66436e+07	2.16024e+07	5.42632e+07	6.45406e+07	3.79546e+07	2.92937e+07	3.14224e+07
Asparagine	634444	586759	283490	666890	508779	676748	576889	568209	470647	525743	631909	588804	242110	279630	371718	537985	661981	748210	531415	440615	850702	771915	361011	681233	620622	409497	409500	191931	332163	345824	513762	354993	604489	535582	526508	477772	772002	714636	406494	464397	382024	530887	219291	188934	353563	848422	475657	457953	279938
Aspartic acid	745594	978148	834556	994159	1.16209e+06	1.36754e+06	973275	1.64913e+06	1.06386e+06	1.16983e+06	1.43416e+06	1.60964e+06	346932	899484	1.024e+06	1.13311e+06	827076	1.14513e+06	780768	900488	1.45227e+06	1.3975e+06	1.02004e+06	1.81044e+06	1.48421e+06	1.12303e+06	964651	766745	974757	927225	1.16543e+06	1.25226e+06	1.03547e+06	797279	577337	813625	623213	1.18404e+06	437306	671048	881711	926720	403291	655143	955698	1.39421e+06	746136	1.30442e+06	746652
Caffeine	189058	151543	94573.5	331794	83447.2	83447.2	691332	829195	133919	546435	81063	81063	107964	222566	78811.3	81063	133258	238547	101329	109389	796144	81063	81063	81063	81063	254369	81063	196277	152820	628378	5.63629e+06	661449	533872	106687	184118	105164	227922	77517.4	305390	168860	263121	191185	427516	304229	190618	161584	227577	107860	188019
cGMP	15753.8	38806.7	16315.6	13.6957	4120.28	16245.2	40438.5	31496.3	7397.51	31.7727	54635.2	24971.7	18045.7	6561.18	31204.1	47839	19580.8	48617.4	70852.2	20793.9	49748.1	81631.1	39090.3	47546.3	5699.88	45846.8	21943.6	22433.5	10919.1	3918.31	26685.4	49527.3	69620.1	45841.7	6432.85	23362.1	32663.5	31367.4	25641.8	33996.8	36599.9	16723.6	22409.8	2912.39	21663.2	27462.4	22725.1	6725.61	40559
Chitobiose	24239.7	49904.1	37760.7	21694.6	28650.3	11528.2	21032	8066.29	22.0588	24810.6	13606.9	18479.4	14005.6	22436.3	22395.3	39440	36798.3	23120	5115	24108.8	12260.5	26742	15656.3	21151.7	15098.3	7450.29	20278.6	15650.6	12918.2	11489.4	20543.1	6973.43	16075.7	38836.9	24565.4	28950.9	46020.6	16545.7	23174.6	32996	19726.9	24057.7	6977.1	7683.43	13173.3	24612.3	27432.6	19048.8	19096.9
Choline	1.51832e+08	1.47593e+08	1.37911e+08	114119415	1.58538e+08	1.18446e+08	1.51536e+08	1.49065e+08	1.18805e+08	1.25105e+08	1.63066e+08	2.74268e+08	6.58087e+07	7.49894e+07	3.46125e+07	1.54746e+08	1.33585e+08	1.51965e+08	1.26132e+08	1.2745e+08	1.44203e+08	2.73333e+08	1.47356e+08	1.98525e+08	1.87804e+08	1.14708e+08	1.23822e+08	1.39951e+08	1.75463e+08	1.00852e+08	1.50554e+08	121214975	1.34555e+08	1.81087e+08	1.42249e+08	1.66205e+08	2.31791e+08	1.76282e+08	115261438	1.6887e+08	2.27583e+08	1.80417e+08	5.35147e+07	6.15288e+07	2.5235e+08	2.14124e+08	1.10209e+08	1.40854e+08	1.46712e+08
Citric Acid	7.58984e+06	6.66874e+06	1.54216e+06	1.21716e+06	1.38166e+06	9.12028e+06	6.29106e+06	4.11551e+06	1.77656e+06	2.60879e+06	2.73554e+06	7.06781e+06	3.53317e+06	1.25201e+06	1.63673e+06	3.633e+06	1.097e+07	5.54101e+06	1.06722e+07	7.80574e+06	4.84645e+06	1.89889e+07	4.29532e+06	7.21845e+06	5.80341e+06	1.59302e+06	5.67766e+06	589441	973464	770238	6.44728e+06	2.49667e+06	5.67798e+06	778937	501368	1.88759e+06	3.58822e+06	1.89876e+06	1.47575e+06	1.35524e+06	1.85294e+06	672084	326373	440412	1.39152e+06	2.70191e+06	1.12733e+06	888333	831731
Creatine	1.7936e+07	1.8965e+07	12530560	2.74406e+07	8.98526e+07	2.95032e+07	2.76206e+07	3.16752e+07	25158880	71021408	2.44317e+07	30298352	6.15269e+07	1.93615e+07	1.2801e+07	1.91866e+07	15871048	1.82394e+07	15893160	1.85663e+07	26754622	3.14353e+07	2.40762e+07	65289440	2.18512e+07	1.95629e+07	1.3906e+07	1.71026e+07	2.96737e+07	1.81202e+07	3.3473e+07	1.64899e+07	2.29681e+07	2.26698e+07	1.74597e+07	2.70212e+07	29220944	2.08177e+07	2.30569e+07	6.3209e+07	2.90325e+07	3.46933e+07	8.97984e+06	1.23288e+07	1.35134e+07	3.46665e+07	2.70527e+07	105964460	15809704
Cystathionine	90448	157583	55774.5	48693.1	113135	59775	88823.4	111589	90761.5	148804	136475	206076	101943	28831.5	53431.1	153829	126309	149137	160016	179778	156514	230410	115321	198348	172965	71574.4	114246	98326.7	84871.9	72877.7	82234.6	112641	99436.9	75920.5	69187.1	124957	92963.5	70443.6	47300.2	48954.4	130005	67900.5	19789.3	36726.9	90233.2	110568	61482.4	56228.2	49521
Cysteic Acid	19163.1	10819.4	1492.93	18140.6	1177.14	15385.8	7313.33	8485.01	10712.3	7219.87	9592.91	17608.2	11146.4	1243.46	7742.73	5158.95	10211.7	2687.82	12492.4	15412	40482.6	1695.87	6313.09	1109.07	17145.7	9909.25	11065.6	1552.14	2110.06	6133.45	27138.5	11713.3	6365.3	11721.1	1287.5	28958.1	8677.36	6635.56	324.378	13078.9	3945.68	4373.5	2288.29	485.247	2439.08	10124.6	4885.14	768.285	523.512
Cytidine	4.73056e+06	2882840	1.40675e+06	1.58689e+06	2.02747e+06	1480560	3.42296e+06	2.08474e+06	1.995e+06	1.01048e+06	2.14646e+06	3.60866e+06	557433	848651	1.10131e+06	2.38219e+06	2.25962e+06	2.83308e+06	2.7391e+06	2.60658e+06	3167276	1167.36	2.15438e+06	3.37789e+06	3.13949e+06	1.34013e+06	1602496	1.24574e+06	1.45516e+06	1.03403e+06	1.17002e+06	1.60075e+06	2.70124e+06	1.47606e+06	1.39129e+06	2.54298e+06	4.16e+06	1551186	1.23468e+06	1838046	2.45825e+06	2.08895e+06	409623	543736	1.8586e+06	2.92529e+06	1.29206e+06	1.40151e+06	1.18428e+06
Cytosine	4.31119e+07	4.07649e+07	41789952	3.82442e+07	5.14274e+07	2.73791e+07	6.51063e+07	4.05931e+07	7.29196e+07	3.00327e+07	4.47956e+07	79900864	1.12891e+07	2.70939e+07	3.47745e+07	7.11136e+07	5.07162e+07	3.772e+07	3.58568e+07	3.61442e+07	83484296	NA	6.01079e+07	7.65623e+07	4.66113e+07	26513792	4.59334e+07	1.72966e+07	4.07905e+07	2.8135e+07	2.16876e+07	57653568	3.38659e+07	2.21062e+07	1.85848e+07	4.5545e+07	7.00575e+07	2.17158e+07	3.32092e+07	3.00461e+07	4.81492e+07	2.38693e+07	1.18523e+07	1.20609e+07	4.49415e+07	3.63001e+07	2.74317e+07	1.94357e+07	1.79881e+07
DHA	4.25463e+06	3.69928e+06	3.46399e+06	4526656	3.63962e+06	3724410	4.27558e+06	4.50611e+06	4.15997e+06	3.89113e+06	4.18886e+06	4.37649e+06	1.45211e+06	2.57101e+06	2.04309e+06	4163052	5.2675e+06	4.5815e+06	5.74717e+06	3.81978e+06	4917366	5.47438e+06	3.54011e+06	4545636	4.3123e+06	5287966	4.52336e+06	7.54634e+06	1.9097e+07	1.65851e+07	5.66843e+06	3.76948e+06	3.82379e+06	8.5517e+06	9.62847e+06	1.80173e+07	1.48992e+07	1.11041e+07	9.91652e+06	1.21346e+07	28298678	7.3121e+06	4.65113e+06	3.63037e+06	3.4463e+07	9.25377e+06	1.14253e+07	9.5914e+06	6761676
DHPS	2.15547e+06	5.26377e+06	1.04247e+07	1.2019e+07	3.44136e+07	4.55013e+06	1.57697e+07	1.65222e+07	2.53495e+07	1.65481e+07	4.99137e+06	1.92148e+07	388542	3.60906e+06	2.94819e+06	6.31141e+06	3.32216e+06	5.51876e+06	4.93638e+06	5.20184e+06	1.03088e+07	1.32067e+07	1.67108e+07	1.35215e+07	7.87555e+06	3.03288e+06	2.72532e+06	5.2173e+06	1.04159e+07	4.25105e+06	1.94766e+06	6.24769e+06	1.71532e+06	6.60161e+06	7.12494e+06	1.06603e+07	1.77704e+07	1.30224e+07	6.01745e+06	1.98353e+07	1.26693e+07	7.7932e+06	1.66892e+06	2.3247e+06	3.09907e+06	2.17618e+07	6.20977e+06	6.18442e+06	5.22906e+06
Dimethyl glycine	3.18363e+06	2.88479e+06	1.89545e+06	1.38837e+06	1.08137e+06	1.80332e+06	1.86859e+06	1.94964e+06	2.14532e+06	1.44756e+06	3.46545e+06	2.08478e+06	1.87913e+06	932368	861629	1.82768e+06	3.50663e+06	2.35108e+06	2.19067e+06	2.84629e+06	2.34004e+06	2.51744e+06	2.33381e+06	2.00455e+06	3.24589e+06	2.63117e+06	4.41326e+06	2.04866e+06	3.29058e+06	1.47281e+06	2.05575e+06	2.09147e+06	3.09243e+06	1.77108e+06	2.33585e+06	2.69473e+06	3.9723e+06	2.53943e+06	3.27119e+06	2.68337e+06	2.44952e+06	2.44683e+06	1.64269e+06	1.52719e+06	3.54621e+06	2.16929e+06	2.94113e+06	1.91794e+06	2.55282e+06
DMSP	1.82845e+08	5.97051e+07	344149632	4.89236e+08	6.48373e+08	2.7039e+08	5.58138e+08	4.14476e+08	4.80784e+08	409124608	1.60106e+08	4.46691e+08	8.33242e+07	4.14622e+08	1125509333	2.91686e+08	7.03699e+07	1.49425e+08	2.56113e+08	1.49647e+08	682336832	208265984	4.45183e+08	334951168	1.40683e+08	8.51882e+07	2.66654e+08	1.38946e+08	2.36785e+08	165360320	1.51922e+08	2.65816e+08	2.33621e+08	3.90276e+08	2.06958e+08	1.14529e+08	1.98963e+08	1.34315e+08	172957952	3.21519e+08	2.15743e+08	9.6106e+07	6.22906e+07	4.56795e+07	74740544	2.29011e+08	162925440	167222750	1.10758e+08
EPA	2.75414e+06	2.34405e+06	2710003	3.25406e+06	2.68527e+06	2.78346e+06	3.20908e+06	3197590	3.46016e+06	2.86069e+06	2.83824e+06	2838074	837163	1.98731e+06	1.17199e+06	2.72803e+06	2.49047e+06	2.8583e+06	4425715	3.01279e+06	3.97391e+06	3.78188e+06	2.6526e+06	3.25766e+06	2.69015e+06	2.94694e+06	3104838	2.5069e+06	6.44179e+06	5.0638e+06	2.96564e+06	2.75236e+06	2.05121e+06	2.91185e+06	3.21213e+06	4.36526e+06	4.86976e+06	4.48377e+06	3.52728e+06	4.5031e+06	7.74535e+06	3.10017e+06	1.26228e+06	1.29108e+06	8.59743e+06	3.4755e+06	3.55149e+06	2.86659e+06	2.63478e+06
Ergosterol	72445.5	45776.6	100354	54984.6	85912.4	60892.9	57923.1	68386.6	74199.4	85568.9	78112	59446.3	96840.8	81988.6	65152.8	66377.7	72157.1	66705.7	75553.9	75222.7	111884	94790.9	66030.6	70390.9	53652.9	48667.1	104635	10486.3	8862.11	12548.1	44069.1	68742.6	49995.1	30782	22344.6	11889.4	27301.4	35423.7	29870.9	30046.6	2603.91	26296	26812.6	22174.3	4976.33	13061.1	23716.6	23810.9	25602
Gluconic Acid	311561	426256	45900.1	161859	239941	349914	757974	639730	145653	158020	555757	1.01582e+06	125911	28908.2	356678	684090	302376	318964	388712	411653	1.08649e+06	812169	313757	856929	576827	332348	345733	41374.8	14838.8	28631.7	184664	340737	300597	34370	18618.7	85934	847187	151127	309453	200343	110408	94156.5	28714.4	45110.5	26363.3	113732	203329	96839.4	12167.8
Glucosylglycerol	214975	287613	247505	195744	298985	238151	323797	227410	174694	316675	362051	393379	26068.4	93990.5	56238.8	331551	244664	195822	365290	292333	395882	502751	261955	341532	321888	270581	181805	311894	252499	144525	166198	219684	231821	147401	211222	335835	291849	239107	142533	260146	335672	344434	60167.2	54197.4	158495	364374	174848	160248	212376
Glutamic acid	8.9518e+07	1.46297e+08	6.82625e+07	6.49983e+07	5.90923e+07	1.32319e+08	7.11992e+07	8.08047e+07	6.61212e+07	6.34761e+07	1.08512e+08	1.10101e+08	4.29909e+07	6.31425e+07	1.25638e+08	1.26885e+08	1.1494e+08	1.15578e+08	1.44687e+08	1.68161e+08	1.55545e+08	1.62148e+08	7.52821e+07	8.52896e+07	1.42925e+08	1.0374e+08	1.35302e+08	8.63077e+07	7.34678e+07	9.7878e+07	1.12449e+08	9.20082e+07	1.06901e+08	8.53241e+07	7.525e+07	1.3537e+08	1.16361e+08	8.2888e+07	1.03514e+08	7.882e+07	6.73567e+07	6.41838e+07	5.81333e+07	4.18852e+07	1.61566e+07	1.10166e+08	8.14689e+07	5.8238e+07	6.29374e+07
Glutamine	6.62265e+07	6.58991e+07	8.24873e+07	6.91447e+07	7.38161e+07	7.17253e+07	6.01925e+07	7.0309e+07	7.1478e+07	7.32409e+07	6.19335e+07	9.31536e+07	3.03059e+07	6.20873e+07	5.31735e+07	5.73975e+07	5.96408e+07	8.02031e+07	6.40659e+07	5.72646e+07	8.07114e+07	9.99208e+07	7.83948e+07	8.89533e+07	7.91849e+07	5.32107e+07	6.20892e+07	5.26196e+07	6.0344e+07	6.23058e+07	6.3636e+07	5.62915e+07	7.18615e+07	6.02236e+07	5.35017e+07	7.43017e+07	6.22522e+07	9.46954e+07	4.44831e+07	5.36213e+07	8.59496e+07	7.03301e+07	3.41393e+07	4.39187e+07	7.87523e+07	121559830	5.92749e+07	7.43747e+07	5.14355e+07
Glutathione	183905	197650	136886	112289	161049	174347	197239	152735	157834	153435	151946	169353	62577.7	86897.9	128134	209890	182506	120519	176318	181979	247729	144374	146119	145393	184036	99397.1	260496	94701.2	109018	62536.4	134881	107197	159621	116768	83678.1	112979	215673	94286.1	104067	131729	73452.3	74962.8	53461.9	47939.8	61778.3	110818	122797	68047.6	63037.2
glycerol 3 phosphate	401566	496301	218275	135309	188866	309585	247875	443539	187975	235228	413528	478992	120950	84774.7	77774.6	355292	378493	298963	327115	488228	354990	742595	192290	286289	478600	356682	428689	274457	375859	353387	351921	295623	326255	333644	294983	691544	666403	313954	536848	643970	512607	285272	630640	160164	790604	375477	321368	319201	304643
Glycine betaine	2176461461	1621231591	2244088661	2234250386	2898505487	1372072056	2690147474	1958871333	2475705073	1643542382	2070403950	3599707282	4.87315e+08	1323015978	1277609671	2995351845	1868778057	1938554587	2022776869	1798171372	3472472064	2684981248	2251641271	2831462400	1908124818	1242575287	1472263461	1587884471	2010552859	1534863030	1467977874	1699172791	1982425819	2130325211	1554859739	1900937070	2803403337	1817128960	1218193627	1931983433	2429299858	1283367205	1.40243e+07	7.96584e+08	1730360832	2503587840	1526962322	1710865600	1246791826
GMP	23178.9	65715.5	8364.53	25101.4	23174.1	18393.4	60642.5	17149.6	27151.7	28682.9	71605.7	85420	439.036	9196.22	15496.4	50519.4	52842.6	26858.3	152231	39630.4	62763.4	35710.4	42222.7	59554.3	22628.2	36406.7	74202.3	390.801	26672.3	5448.74	615.061	20012.8	63434.8	1949.77	11847.7	19277.5	4478.72	36152.1	3129.14	13623.9	9806.3	3281.58	9328.55	3541.96	348.105	49113	12651.2	23604.7	8278.28
Guanine	154728320	1.75364e+08	112318304	1.30466e+08	1.52178e+08	1.401e+08	2.3367e+08	1.58083e+08	1.23389e+08	86503296	2.05069e+08	2.34914e+08	9.24642e+07	1.23402e+08	1.35046e+08	1.86907e+08	2.20423e+08	1.72751e+08	1.76185e+08	1.97023e+08	253857376	NA	1.38224e+08	2.27639e+08	209261184	1.43171e+08	1.69534e+08	100939520	1.32706e+08	1.66895e+08	174602368	1.94055e+08	2.73087e+08	9.26779e+07	1.09376e+08	2.50063e+08	1.3133e+08	9.1209e+07	7.29497e+07	1.09175e+08	1.63692e+08	1.04014e+08	4.23546e+07	3.85782e+07	2.00602e+08	1.44739e+08	9.06374e+07	74481420	1.12979e+08
Guanosine	673807	376861	887592	560371	618801	514746	869936	834858	928313	461525	494001	987862	137852	336883	374974	607720	795913	662275	972208	693582	1175900	860502	688294	1.1208e+06	430082	448778	510783	455112	833054	535057	511725	526175	414687	1.00585e+06	356208	638468	768689	646247	650195	771087	1332260	986782	244701	378613	896495	763941	443449	820689	282794
Histidine	3.52914e+07	1.66657e+07	2.32841e+07	8.78568e+07	2.84477e+07	7.12031e+07	2.85075e+07	2.68695e+07	2.2267e+07	2.46971e+07	2.48006e+07	2.61411e+07	1.28037e+07	2.69699e+07	1.68268e+07	2.23544e+07	1.97938e+07	2.1346e+07	1.32517e+07	1.56439e+07	3.24451e+07	2.75549e+07	1.96516e+07	2.71773e+07	1.85078e+07	1.82798e+07	1.30959e+07	1.80314e+07	2.03129e+07	3.72082e+07	3.66332e+07	2.57947e+07	2.7867e+07	2.65176e+07	2.43078e+07	3.21623e+07	3.16032e+07	2.01471e+07	2.39362e+07	4.92819e+07	5.31614e+07	3.15146e+07	1.96827e+07	1.79306e+07	3.2352e+07	2.3828e+07	3.15752e+07	1.4821e+07	2.0818e+07
Homarine	4.47047e+08	1.3375e+08	182795392	177056128	3.44688e+08	1.41415e+08	2.04506e+08	1.59885e+08	1.78812e+08	1.39502e+08	1.05892e+08	2.78969e+08	4.38796e+07	1.10738e+08	8.63408e+07	1.99337e+08	1.24457e+08	1.73129e+08	118410480	1.28977e+08	196306544	77644.6	1.85712e+08	1.78218e+08	1.16168e+08	8.21198e+07	7.05422e+07	7.07921e+07	7.6317e+07	1.35887e+08	9.15981e+07	1.34687e+08	1.21471e+08	208273536	1.21668e+08	1.18874e+08	2.19187e+08	1.26896e+08	7.21741e+07	1.96769e+08	2.24404e+08	6.39015e+07	1.68054e+07	3.9473e+07	8.1615e+07	1.41432e+08	8.61308e+07	219540660	6.09302e+07
Hydroxo B12	8617.42	11848.2	16758.3	11072	18777.4	13125.9	13045.1	19282.9	11301.5	7378.86	19200.3	16415.4	4929.74	12060	16927.5	16613.4	16852.6	23835.1	9640	14074.2	21493.5	16118.3	7581.71	19699.4	27845.7	12034.9	10444.9	10505.4	29922.5	18884.2	15353.7	9663.71	10524.9	16779.1	10849.1	18219.7	19728.9	19448	7826	16665.7	14587.4	22913.4	6340.97	12061.4	22205	10972.3	12843.7	15815.3	12286
IAA	505350	901134	441787	531122	754968	425365	513464	487838	392290	531531	552486	426730	136448	198473	94203.9	560450	580566	750161	435895	460739	427364	833055	568360	872318	505414	256758	402222	261084	364020	172086	704307	474935	493230	474046	513379	630014	1.07398e+06	832416	541186	644222	877305	402433	107897	114689	240408	563487	455469	355453	340404
Indole 3 acetamide	48682.9	9587.76	7279.11	47390	6815.39	10223.8	9069.82	17733.4	8607.9	23754.9	11898.2	8031.75	10730.9	6194.73	8222.01	7630.16	14337.4	9624.45	10127.3	26543.2	12253.4	22656	8063.41	8122.83	22249.8	10871.3	28245.5	34441.4	57837.8	34673.8	19323.9	8384.28	13100.9	37636.6	65083.6	65931	137599	42476.6	73194.5	39143.2	84409.3	48888.5	28297.7	14023.5	38572.8	56931.5	50315.9	30167.5	44288.3
Isethionic Acid	916820	2.28564e+06	1.42293e+06	2.45434e+06	4.01742e+06	3.33051e+06	3.6339e+06	3.64314e+06	3.6809e+06	3.92803e+06	1.81761e+06	5.72704e+06	259788	1.0602e+06	762435	1.64199e+06	1.24702e+06	2.22224e+06	2.65023e+06	2.15825e+06	3.16776e+06	5.77051e+06	3.40675e+06	3.34488e+06	2.18786e+06	1.07257e+06	1.25152e+06	1.12852e+06	1.72178e+06	1.11614e+06	822000	1.50601e+06	931791	2.03496e+06	1.18018e+06	1.81397e+06	2.64092e+06	2.06621e+06	992423	2.36103e+06	2.0865e+06	835124	428500	389113	660812	2.0883e+06	679080	914174	763815
Isoleucine-Leucine	1.19191e+07	9.50594e+06	8.83574e+06	1.75819e+07	1.09475e+07	1.8262e+07	1.09586e+07	1.19224e+07	1.06885e+07	8.99825e+06	9.9505e+06	1.27932e+07	4.40029e+06	7.28681e+06	5.96767e+06	1.03453e+07	8.06789e+06	8.43652e+06	7.67957e+06	6.89665e+06	1.35457e+07	1.27289e+07	7.86417e+06	1.08902e+07	1.0063e+07	6.07328e+06	7.24062e+06	8.12534e+06	8.75894e+06	8.33044e+06	1.04905e+07	8.11467e+06	8.27803e+06	1.05673e+07	1.01752e+07	9.21302e+06	1.65478e+07	1.01739e+07	8.88461e+06	1.69743e+07	1.24989e+07	9.69726e+06	4.93358e+06	4.82855e+06	8.5063e+06	1.15006e+07	1.07056e+07	9.44839e+06	8.2227e+06
Kynurenine	25171.7	17266.8	13109.1	100248	12274	128495	63623.5	14890.9	15502.1	18154.1	89086.9	14464.6	19325.4	42096.1	14807.2	13741.3	25820.5	17332.9	18238.4	22795	22067.3	74223.3	14521.6	14628.6	18379.4	19578.4	27496.4	39532.1	31787.4	76460.8	83034.7	85862	23593.6	115722	40488.3	33659	75368.5	26572.4	48255.2	43766	28737.5	37503.7	29716.2	32519.5	25467.3	44043.2	43596.6	14216.1	35477
Lysine	9.14431e+06	5.21208e+06	805279	1.55537e+06	1.08738e+06	7.9501e+06	1.42011e+06	1.36427e+06	978364	994480	4.99463e+06	1.68284e+06	2.05016e+06	636209	746859	1.71909e+06	5.8616e+06	4.80908e+06	6.13011e+06	5.59239e+06	1.80339e+06	1.06642e+07	1.12413e+06	1.76034e+06	5.12271e+06	2.99517e+06	4.14637e+06	1.36441e+06	939945	961292	6.40426e+06	928172	5.63681e+06	1.24826e+06	1.31748e+06	1.4664e+06	2.66158e+06	1.11189e+06	1.16169e+06	1.4995e+06	1.98401e+06	1.2344e+06	565524	521184	1.17338e+06	1.62129e+06	1.04802e+06	904789	1.05255e+06
Methionine	873137	1.62449e+06	2.0627e+06	1.21949e+06	1.82543e+06	905284	1.46784e+06	1.45512e+06	1.72266e+06	1.7104e+06	1.16063e+06	2.3794e+06	276460	573068	247834	2.21642e+06	1.81804e+06	1.64695e+06	1.48456e+06	1.05232e+06	1.65172e+06	3.24083e+06	1.74072e+06	2.03075e+06	1.96427e+06	614183	760275	1.29993e+06	1.8725e+06	767740	476867	997701	779071	1.99771e+06	505657	1.6494e+06	4.08591e+06	2.2122e+06	2.08671e+06	3.41217e+06	2.28422e+06	2.28875e+06	503289	773782	1.74873e+06	3.09244e+06	1.20324e+06	1.08026e+06	926110
Methyl indole 3 carboxylate	1435.03	1071.95	1482.87	3671.14	4622.65	1308.41	1271.03	1271.03	1308.41	1271.03	1271.03	1271.03	1140.67	1034.56	1235.72	1271.03	3881.43	16678.3	1588.79	1711	2224.3	6917.71	1271.03	1271.03	1271.03	1271.03	1271.03	6195.43	1560.91	4403.87	6238	1271.03	1271.03	6815.14	7874	6062.86	4762.86	9548.29	3353.71	4166.86	12177.4	6413.43	1197.1	1010.86	2378.67	7126.86	3651.43	5472.81	4807.43
Methylthioadenosine	608814	292217	521576	380197	723091	644120	838441	869469	723256	659357	574368	859724	151268	385798	273031	851354	466013	361376	798317	866649	1.32289e+06	841965	701916	675117	530472	370356	435363	710500	135968	98806.1	302878	402258	371197	523652	322642	102691	762511	671233	490581	652871	131751	549720	259941	302766	109152	668755	464137	533634	310235
Niacin	2.57247e+06	3.73722e+06	3.47346e+06	3.16889e+06	4.15827e+06	2.7707e+06	3.50538e+06	2635480	3.28963e+06	2.14397e+06	3.85095e+06	4397152	872011	2.21149e+06	1.69419e+06	4.1238e+06	3.7094e+06	3.9941e+06	3.51046e+06	3.10908e+06	4006232	5722304	3.98636e+06	4.02669e+06	3.98686e+06	2.42291e+06	2.96118e+06	3431626	3.98193e+06	2.9902e+06	2130632	2.20401e+06	3.15515e+06	4648526	3764292	4.63642e+06	6.44149e+06	5.08088e+06	3.10699e+06	4.84887e+06	4.70464e+06	3707072	1.42928e+06	2.37977e+06	3.34291e+06	5826068	3.65895e+06	2.81522e+06	2.65184e+06
Pantothenate	400014	21841	125754	129104	43063.1	205375	85463.9	32005.2	68554.7	77488.2	86052.5	74894.9	91842.9	114969	100547	89913.2	56460.9	89340.2	23070	36666.3	78679.1	165020	74503.9	54152.2	79565.9	107523	34780.6	67860	53814.1	65511.6	221631	54845	245226	177670	101046	56436.1	139742	70565.8	88714.6	152870	58745.5	84746.3	74851	54189.1	76761.6	62098.4	96939.1	64579.7	85750.4
Phenylalanine	9.57195e+06	6.65024e+06	5.25193e+06	1.08444e+07	8.11634e+06	1.06171e+07	8.26776e+06	1.06767e+07	7.682e+06	4.98934e+06	8.50011e+06	7.44947e+06	6.5932e+06	4.13037e+06	3.24787e+06	5.42847e+06	5.65747e+06	7.58696e+06	6.63376e+06	7.00662e+06	9.13913e+06	9.63546e+06	5.45334e+06	5.60902e+06	2.10234e+07	6.99619e+06	5.38917e+06	1.00107e+07	1.35136e+07	9.85735e+06	7.01222e+06	5.36731e+06	6.00733e+06	7.94214e+06	7.8078e+06	1.07761e+07	9.22988e+06	6.21718e+06	4.9544e+06	8.84581e+06	1.4768e+07	10432525	4.54775e+06	6.42374e+06	1.06164e+07	9.75722e+06	6.46135e+06	5.59068e+06	5.94953e+06
Phosphoglyceric Acid	23374.8	75518.8	20672.3	35688.6	25846.5	15155.6	51356.6	48594.6	24419.7	31682.9	60591.1	65320.3	1271.05	17324.9	27926.7	50211.7	37225.4	47678.9	54090	69751.5	37280	88730.9	56947.7	59950.3	50597.7	3873.71	11079.4	21044	25102.8	31490.3	31883.7	25901.1	38440.9	32591.1	20797.1	57148.3	110447	52150.3	26174.6	58199.1	45376.9	32326.9	24761	13960.6	32940.7	50141.4	30649.1	30630.3	38193.4
Proline	3.89194e+07	1.31257e+07	11876420	2.89616e+07	1.56519e+07	3.03086e+07	1.40227e+07	1.18165e+07	1.24713e+07	8.06995e+06	1.14179e+07	1.73705e+07	5.30012e+06	1.17552e+07	6.15187e+06	1.46375e+07	1.24618e+07	1.25867e+07	1.10081e+07	1.2026e+07	1.21454e+07	21190416	10332600	9.03436e+06	1.19763e+07	9.20337e+06	1.04735e+07	1.2052e+07	1.63378e+07	1.83333e+07	17692496	7.76569e+06	12916864	7.00628e+07	15945936	2.01564e+07	1.29379e+07	9994208	7.0059e+06	2.23563e+07	4.16765e+07	1.4363e+07	6.77282e+06	6632132	1.69221e+07	1.89737e+07	1.16617e+07	1.19188e+07	9.17144e+06
Pyridoxal	602381	384889	1.10029e+06	1.25647e+06	715692	384013	723140	612569	848326	684729	368223	535337	263205	1.25509e+06	770135	556390	477387	541597	703072	709475	1.28735e+06	287512	645737	448405	447230	463110	458797	370846	867747	873076	544575	732907	525609	427369	346015	817820	309674	967681	501043	406381	681932	369126	626878	603683	676446	370486	419057	703029	356109
Pyridoxal Phosphate	741697	1.04253e+06	628570	547726	644264	361792	945620	778518	923785	768369	994574	1.19422e+06	247991	477587	503857	889047	962077	881199	806120	800010	985131	1.09917e+06	1.00753e+06	952478	1.0698e+06	732636	1.37971e+06	493857	739617	454466	406435	722727	968365	621374	505845	757481	1.20716e+06	581734	761868	974475	534714	393710	386396	334304	502911	795984	827651	468251	498178
Riboflavin	420787	540789	472405	424595	482252	472242	347601	373934	424951	386582	495685	481391	265388	304248	461644	409693	442464	554233	401666	481980	548983	620815	508912	395171	5138.25	345088	415540	443981	549467	419361	419557	361363	557426	403241	461310	453766	807958	504906	660669	477912	581709	1.00918e+06	302371	434748	653628	619714	396486	395041	529357
Ribose 5 phosphate	20575.1	61337.3	17619.6	9388.02	23595	3883.92	20871.5	29632.7	18568.3	10137.9	55970.7	65368.1	479.625	2193.48	9447.06	50780.5	31750.9	26260.6	30432	22576.9	29057.1	56642	36701.2	24353.2	58120.4	11294.9	18049.6	13202	21664.2	46056.6	4503.42	6288.69	8903.59	21751	21269.9	32042.1	128254	24744.8	18736	36674.4	14877.7	14299.6	31281	8707.2	26414.2	35947.4	30930.6	46032.7	2371.91
S-adenosyl homocysteine	856111	1.34232e+06	851474	832760	1.20117e+06	744072	1.30693e+06	756227	1.03663e+06	747963	1.11048e+06	1.06908e+06	187697	398330	443850	1.28591e+06	1.86481e+06	1.24427e+06	1.11026e+06	1.32999e+06	1.3804e+06	1.50264e+06	968328	935772	1.24572e+06	575424	914181	567647	1.22421e+06	494083	581588	551834	1.17445e+06	1.04694e+06	685270	1.21562e+06	2.07339e+06	925010	1.0504e+06	1.19176e+06	999754	406883	296704	319981	661757	983951	925272	503731	643954
S-adenosyl methionine	2.47225e+06	2.48326e+06	4.67281e+06	5.44667e+06	4.79477e+06	2.06791e+06	5.95815e+06	4.78537e+06	7.7919e+06	6.93919e+06	2.64006e+06	5.76024e+06	317480	3.12475e+06	3.23315e+06	4.12062e+06	2.19647e+06	2.61207e+06	3.85839e+06	3.72382e+06	6.4564e+06	4.0807e+06	8.09062e+06	5.97896e+06	3.64999e+06	2.15865e+06	1.65528e+06	2.65885e+06	5.44228e+06	4.2429e+06	1.51697e+06	3.2375e+06	2.45901e+06	3.58183e+06	2.40224e+06	4.97303e+06	4.71306e+06	4.14909e+06	2.61297e+06	4.44054e+06	6.0919e+06	2.9818e+06	2.27647e+06	2.20226e+06	3.35564e+06	4.35237e+06	3.35302e+06	3.73125e+06	2.11707e+06
Sarcosine	1.13091e+06	318672	70773.6	61360.5	755641	592524	631003	2.42092e+06	291863	589827	315009	3.16681e+06	54345.6	266052	568618	1.22855e+06	354998	1.06796e+06	394305	77060.6	537673	2.12515e+06	60890.3	1.18031e+06	295351	65196.5	442760	279613	464120	60150.4	66844.3	722419	536764	2.31626e+06	698026	206855	1.53972e+06	309866	238224	705679	910202	259689	56622.6	48663	244486	52826.1	229536	799616	229655
Serine	1.84963e+06	889970	519123	3.46957e+06	723490	6.3045e+06	1.10241e+06	819702	434700	573988	1.33964e+06	523874	1.21088e+06	688865	686128	729242	1.16979e+06	778493	852711	887505	1.48791e+06	1.35172e+06	429548	576526	899751	915478	690871	852265	498516	1.15281e+06	2.57004e+06	741289	1.75517e+06	949417	1.08561e+06	767565	1.11491e+06	347437	859315	1.12594e+06	1.54824e+06	872859	541080	345837	817639	377296	1.04653e+06	553594	670836
Sucrose	153351	92326.2	71684.8	235210	155641	275999	251680	310647	153568	240299	361400	345490	124584	140401	115261	61892.6	153916	117655	172752	170121	231614	338803	248716	381815	341601	332557	245335	274023	324004	439970	291960	142874	226113	59638.1	74186.4	64093.3	125848	192611	79946.6	276263	342170	326327	213018	203424	249728	377415	301370	419095	114961
Sulfolactic Acid	30250.2	28084.6	47190.1	32629.3	93802.3	21691.7	20794.6	27246.7	45835	25056.3	34807.6	26297.3	19979.6	27093.4	48714.8	24740.6	27044.9	7510	72433.4	33511.6	28914.5	51546.1	37145.5	52658.8	25598.2	13011.5	22640.1	53525	15276.1	29894	80620.4	38110.2	33314	33535.8	73609.6	85268.8	66782	72911.7	35921.2	36581.9	77504.4	30681.2	24712.4	62962.1	44038.1	49129.9	25714.2	39546.8	54978.8
Taurine	4.55778e+06	1.43152e+06	1.11529e+06	1.56406e+06	2.06315e+06	2.50255e+06	2.94749e+06	2.27343e+06	1.75131e+06	1.80959e+06	1.60147e+06	4.54815e+06	415761	1.19468e+06	935475	2.57777e+06	1.11674e+06	2.23439e+06	1.60945e+06	1.94918e+06	1.74828e+06	3.66795e+06	1.47403e+06	2.94576e+06	1.48426e+06	1.12314e+06	1.51693e+06	938294	1.81797e+06	1.54757e+06	3.82866e+06	1.11715e+06	1.77043e+06	5.85437e+06	1.28866e+06	1.40906e+06	3.32133e+06	1.34114e+06	1.42781e+06	2.30034e+06	2.4937e+06	953766	512330	564983	1.28056e+06	1.85255e+06	1.64501e+06	2.60486e+06	607833
Threonine	6.65441e+06	5.87526e+06	1.8489e+06	4.08929e+06	2.2594e+06	1.5331e+07	4.39378e+06	3.78685e+06	2.19129e+06	3.77082e+06	5.82314e+06	4.43841e+06	2.85938e+06	1.99184e+06	2.16317e+06	3.24418e+06	6.26438e+06	5.73983e+06	6.43473e+06	6.90799e+06	4.68855e+06	1.00189e+07	3.68975e+06	4.25198e+06	5.66275e+06	4.25776e+06	4.8088e+06	3.3039e+06	1.7008e+06	2.10417e+06	7.43085e+06	3.33987e+06	6.20017e+06	2.84804e+06	2.95816e+06	2.89266e+06	2.82941e+06	4.22777e+06	1.58625e+06	2.96961e+06	3.2444e+06	3.06361e+06	1.37163e+06	1.31279e+06	2.05965e+06	4.96841e+06	1.68051e+06	1.90464e+06	3.20247e+06
Thymidine	3017.42	2450.43	3003.22	17702.6	2367.98	8760.26	2032.79	23776.8	7702.91	6275.26	5744.62	2367.62	2744.86	2501.39	3041.69	2968.29	7492.72	9105.54	3237.88	14386.6	4245.5	24921.5	17087.3	2231.05	2679.17	2675.85	9188.46	14470.2	6673.57	4076.73	5459.29	14092.7	2378.79	14791.9	21983.7	3104.51	98246.1	26718.7	55534.6	27585	3656.21	44212.9	12537.6	26945.2	10359.5	18374.1	39626.8	15047.8	22996.6
Thymine	20814.5	27866.8	11973.7	20986	34673.3	4344.56	7095.81	19272	43207.8	9615.65	28727.3	17498.1	1946.11	8513.07	12323.4	25955.9	24636.3	22415.4	5077	4594.5	28033.5	35218	25088.4	28717.2	30773.1	19121.3	21482.5	11913.5	25806.1	19803.8	11196.3	16635	22106.8	21964.8	32508.1	47824.3	175022	14800.9	76681.6	57534.6	66108.1	32443.4	16911.2	4160.08	49627	31929.4	54323.7	23573.1	22033.7
trans Retinal	31854.5	50644.8	68799	80924	76651.2	54125.9	45870.9	67835.1	76960.9	71704.6	37366.3	51033.7	32960.8	86619.8	90675.3	65444	43170.9	41768.9	49778.6	48581.5	131418	62610.6	72699.7	62880.3	41230.3	56407.4	39242.6	29181.4	39649.1	52814.8	26108.9	51308	32155.1	45741.1	26168.3	56379.1	51181.4	39334	53932	42073.7	41754.9	38722.3	30061.9	37929.4	36170.7	25113.4	44420.9	51230.9	34823.1
Trehalose	156866	156052	141348	415653	427210	274937	819279	401193	608005	174385	206505	170819	166292	103206	49453.9	128105	199731	130172	270692	351269	330737	964519	652185	586624	120612	72572.4	69431.6	45882.7	59042.7	47348.8	100117	37219	72530.3	48019.4	35830.5	49789.3	352707	255947	148676	346179	362357	350812	18109.9	16177.7	13747.3	94772.7	97787.1	74309.5	42862.1
Tryptophan	7.9175e+06	8.13973e+06	9.43626e+06	1.86856e+07	1.48325e+07	1.44687e+07	2.46522e+07	1.28194e+07	1.37411e+07	1.0238e+07	8.81467e+06	1.6953e+07	2.92301e+06	7.83579e+06	5.21274e+06	1.04259e+07	6.64694e+06	1.05376e+07	8.05532e+06	6.75902e+06	1.37784e+07	2.05236e+07	1.0309e+07	1.19931e+07	9.17668e+06	5.70936e+06	5.80669e+06	7.03372e+06	9.25721e+06	7.09014e+06	1.90755e+07	6.95662e+06	7.4869e+06	1.18086e+07	7.51634e+06	1.09712e+07	1.98484e+07	7.55117e+06	6.9711e+06	1.36131e+07	1.33573e+07	8.56407e+06	4.53507e+06	3.25327e+06	8.79985e+06	1.04552e+07	1.03451e+07	6.70017e+06	6.00776e+06
Tyrosine	4.3906e+06	2.50466e+06	2.04614e+06	2.51186e+06	3.3702e+06	7.75086e+06	5.02957e+06	1.91841e+06	2.30389e+06	2.43608e+06	2.4219e+06	1.61569e+06	980753	1.64179e+06	639177	1.45646e+06	3.19407e+06	2.36734e+06	3.48438e+06	4.63642e+06	1.88331e+06	6.50311e+06	2.68353e+06	1.34744e+06	2.38214e+06	2.09767e+06	2.21889e+06	2.20858e+06	2.27902e+06	1.57894e+06	4.03767e+06	697848	2.44459e+06	2.9533e+06	1.91096e+06	2.53722e+06	2.95638e+06	2.11078e+06	1.61209e+06	3.72842e+06	3.39504e+06	3.01964e+06	690501	780359	2.11706e+06	4.44062e+06	3.05406e+06	1.47153e+06	1.64175e+06
UDP-glucosamine	54732.4	55862.3	36334.1	40454.3	14185.8	72860.8	24337.4	24677.9	8868.31	17196.1	42795.3	71029.8	23140.7	3189.81	46039.3	56409.1	32043.9	41965.6	49443	45407.5	47065.9	66454.6	5817.27	30056.7	18023.4	27001.6	53629.7	10738.4	6760.42	34990.6	41498.5	21014.7	10161.6	24164.1	22618.2	55796.2	30607.5	23330.1	21608.9	39345.5	61320.5	24614.2	4387.18	7541.75	37523.9	45314.8	11751.3	28159	28477.1
UDP-glucose	42032.5	37663.6	48324.7	69588.3	83510	11504.9	86127.4	88716.2	153729	63611.2	19127	61065.2	8608.36	54176.2	39919	38724.4	17228.5	40838	54209.1	47072.4	139651	87319.8	115891	95829.3	18715.3	19868	50338.5	22001.8	9838.7	36182.2	17935.2	23237	21134.5	37151.7	13544.4	26441.5	40640.5	30701.4	26197.7	36906.2	29570.3	24502.1	44983.5	7962.49	3221.32	15432.7	5074.53	57251.7	3955.86
Uridine	72615.5	111934	118743	131586	162764	34448.6	107114	82454.9	248713	37507.1	76957.3	113089	2822.69	56851.6	45535	158278	68494.4	88014.6	41155.9	119723	122678	159873	112682	121112	101011	78489.4	38930.8	178521	174816	53208.7	47689.2	47852.9	61600.1	216974	134848	163548	788452	152048	324925	316310	262873	216163	103694	74682.3	377964	223572	225739	148995	110737
Valine	4.31555e+06	1.92135e+06	1.30069e+06	3.97538e+06	2.04718e+06	1.3093e+07	2.00059e+06	2.89215e+06	1.87851e+06	1.92777e+06	1.88257e+06	3.117e+06	1.66132e+06	1.52517e+06	1.20738e+06	2.06032e+06	3.15563e+06	2.29792e+06	3.61509e+06	3.80269e+06	1.89609e+06	5.87246e+06	2.08727e+06	2.06802e+06	1.87497e+06	1.42341e+06	2.79646e+06	1.68963e+06	1.86949e+06	2.64961e+06	7.26877e+06	1.40616e+06	2.97651e+06	2.3785e+06	1.80398e+06	4.28894e+06	2.66572e+06	2.07055e+06	1.30543e+06	3.70189e+06	4.19885e+06	1.65547e+06	752748	542724	2.33465e+06	3.09146e+06	1.46253e+06	1.05462e+06	1.58223e+06
Vanillic Acid	13662.5	34836.6	53262.8	244602	34579.1	98914	12202.4	11915.1	11921.1	15536.2	69295.9	34467.3	10531.7	68254.9	32175.3	11852.2	11031.6	42866.5	13664.7	15036.9	209076	12942.5	11438.6	13018.4	26896.2	139572	38201	32631.8	17562.9	169607	11452.4	60359.1	378439	22109	75590.4	34398.9	17888.2	22984.9	27954.4	17596.6	27188.4	25772.7	68908.9	20026.3	64776.5	35171.1	25408.5	13904.3	40455.1
Xanthine	4.99886e+06	7.23516e+06	3.09402e+06	3.08265e+06	4.51699e+06	3.89405e+06	4.36258e+06	3.80143e+06	4.14103e+06	3.08127e+06	6.93836e+06	5.4285e+06	1.19228e+06	1.57636e+06	1.83548e+06	4.36517e+06	7.2369e+06	5.75671e+06	3.94525e+06	4.68764e+06	4.2367e+06	9.3867e+06	4.06822e+06	4.89316e+06	7.31876e+06	3.60542e+06	7.34368e+06	3.11734e+06	3.01065e+06	1.75513e+06	5.14906e+06	3.59805e+06	7.07796e+06	4.74592e+06	3.86739e+06	4.96766e+06	1.21964e+07	5.74118e+06	6.4868e+06	7.01653e+06	3.26467e+06	3.52249e+06	2.10425e+06	1.64413e+06	2.66975e+06	4.42718e+06	4.48757e+06	2.22216e+06	4.38044e+06
[truncated: 81 more columns]
