# Supplementary material for: Particulate Metabolites and Transcripts Reflect Diel Oscillations of Microbial Activity in the Surface Ocean
Source: mSystems. 2021 May 4;6(3):e00896-20. doi: 10.1128/mSystems.00896-20 (PMC8269247; doi:10.1128/mSystems.00896-20)
Supplement: TABLE S3 [file msystems.00896-20-st003.csv]

Table S3: Pairwise comparisons of samples collected at different time points from the multivariate analyses of particulate metabolite concentration during the first sampling period.
Time 1	Time 2	R	p-value (FDR corrected)
2	14	0.17	0.05
2	22	0.01	0.42
6	2	0.14	0.07
6	10	0.27	0.01
6	14	0.38	0.01
6	18	0.48	0.01
6	22	0.16	0.05
10	2	0.18	0.05
10	14	0.1	0.11
10	18	0.21	0.02
10	22	0.09	0.12
14	18	-0.06	0.91
14	22	0.02	0.38
18	2	0.23	0.02
18	22	0.03	0.32
