# Supplementary material for: Particulate Metabolites and Transcripts Reflect Diel Oscillations of Microbial Activity in the Surface Ocean
Source: mSystems. 2021 May 4;6(3):e00896-20. doi: 10.1128/mSystems.00896-20 (PMC8269247; doi:10.1128/mSystems.00896-20)
Supplement: DATA SET S2 [file msystems.00896-20-sd002.xlsx]

## Sheet: Sheet1
Supplemental dataset S2: Prokaryotic and eukaryotic transcripts that matched metabolites identified by organism taxa and KEGG ortholog. If the transcript is significantly diel (RAIN fdr-corrected p-value < 0.05) the time of peak transcript abundance is provided (0/24 is midnight, 12 is noon).
ID	ko	org	Peak.Time	diel	dataset
unclassified Gammaproteobacteria_K00001	K00001	unclassified Gammaproteobacteria	NA	FALSE	prokaryotic
Chroococcales_K00012	K00012	Chroococcales	5.2	TRUE	prokaryotic
unclassified Gammaproteobacteria_K00059;K00046	K00059;K00046	unclassified Gammaproteobacteria	NA	FALSE	prokaryotic
Pelagibacterales_K00108	K00108	Pelagibacterales	NA	FALSE	prokaryotic
Rhizobiales_K00108	K00108	Rhizobiales	NA	FALSE	prokaryotic
Rhodobacterales_K00108	K00108	Rhodobacterales	NA	FALSE	prokaryotic
Rhodospirillales_K00108	K00108	Rhodospirillales	NA	FALSE	prokaryotic
unclassified Alphaproteobacteria_K00108	K00108	unclassified Alphaproteobacteria	NA	FALSE	prokaryotic
unclassified Alphaproteobacteria_K00121	K00121	unclassified Alphaproteobacteria	NA	FALSE	prokaryotic
unclassified Gammaproteobacteria_K00121	K00121	unclassified Gammaproteobacteria	NA	FALSE	prokaryotic
Cellvibrionales_K00128	K00128	Cellvibrionales	NA	FALSE	prokaryotic
Chroococcales_K00128	K00128	Chroococcales	13.1	TRUE	prokaryotic
Flavobacteriales_K00128	K00128	Flavobacteriales	NA	FALSE	prokaryotic
NA_K00128	K00128	NA	NA	FALSE	prokaryotic
Nostocales_K00128	K00128	Nostocales	NA	FALSE	prokaryotic
Pelagibacterales_K00128	K00128	Pelagibacterales	NA	FALSE	prokaryotic
Pseudomonadales_K00128	K00128	Pseudomonadales	NA	FALSE	prokaryotic
Rhizobiales_K00128	K00128	Rhizobiales	NA	FALSE	prokaryotic
Rhodobacterales_K00128	K00128	Rhodobacterales	NA	FALSE	prokaryotic
unclassified Actinobacteria (class)_K00128	K00128	unclassified Actinobacteria (class)	14.1	TRUE	prokaryotic
unclassified Alphaproteobacteria_K00128	K00128	unclassified Alphaproteobacteria	NA	FALSE	prokaryotic
unclassified Gammaproteobacteria_K00128	K00128	unclassified Gammaproteobacteria	NA	FALSE	prokaryotic
Rhodospirillales_K00128;K00130	K00128;K00130	Rhodospirillales	NA	FALSE	prokaryotic
Rhodobacterales_K00130	K00130	Rhodobacterales	NA	FALSE	prokaryotic
Flavobacteriales_K00131	K00131	Flavobacteriales	NA	FALSE	prokaryotic
NA_K00138	K00138	NA	NA	FALSE	prokaryotic
Pelagibacterales_K00138	K00138	Pelagibacterales	NA	FALSE	prokaryotic
Rhodobacterales_K00138	K00138	Rhodobacterales	NA	FALSE	prokaryotic
unclassified Alphaproteobacteria_K00138	K00138	unclassified Alphaproteobacteria	0	TRUE	prokaryotic
Flavobacteriales_K00259	K00259	Flavobacteriales	NA	FALSE	prokaryotic
Pelagibacterales_K00259	K00259	Pelagibacterales	5.3	TRUE	prokaryotic
Rhodobacterales_K00259	K00259	Rhodobacterales	NA	FALSE	prokaryotic
Cellvibrionales_K00265	K00265	Cellvibrionales	NA	FALSE	prokaryotic
Kiloniellales_K00265	K00265	Kiloniellales	NA	FALSE	prokaryotic
Methylococcales_K00265	K00265	Methylococcales	13	TRUE	prokaryotic
NA_K00265	K00265	NA	7.1	TRUE	prokaryotic
Oceanospirillales_K00265	K00265	Oceanospirillales	NA	FALSE	prokaryotic
Pelagibacterales_K00265	K00265	Pelagibacterales	5.3	TRUE	prokaryotic
Rhodobacterales_K00265	K00265	Rhodobacterales	11.1	TRUE	prokaryotic
Thiotrichales_K00265	K00265	Thiotrichales	14	TRUE	prokaryotic
unclassified Alphaproteobacteria_K00265	K00265	unclassified Alphaproteobacteria	12.3	TRUE	prokaryotic
unclassified Gammaproteobacteria_K00265	K00265	unclassified Gammaproteobacteria	NA	FALSE	prokaryotic
Vibrionales_K00265	K00265	Vibrionales	NA	FALSE	prokaryotic
Cellvibrionales_K00266	K00266	Cellvibrionales	NA	FALSE	prokaryotic
Oceanospirillales_K00266	K00266	Oceanospirillales	NA	FALSE	prokaryotic
Pelagibacterales_K00266	K00266	Pelagibacterales	6	TRUE	prokaryotic
Planctomycetales_K00266	K00266	Planctomycetales	NA	FALSE	prokaryotic
Rhodobacterales_K00266	K00266	Rhodobacterales	NA	FALSE	prokaryotic
Thiotrichales_K00266	K00266	Thiotrichales	13.2	TRUE	prokaryotic
unclassified Alphaproteobacteria_K00266	K00266	unclassified Alphaproteobacteria	8	TRUE	prokaryotic
unclassified Deltaproteobacteria_K00266	K00266	unclassified Deltaproteobacteria	NA	FALSE	prokaryotic
unclassified Gammaproteobacteria_K00266	K00266	unclassified Gammaproteobacteria	14.2	TRUE	prokaryotic
unclassified Gammaproteobacteria_K00266;K00264	K00266;K00264	unclassified Gammaproteobacteria	NA	FALSE	prokaryotic
unclassified Actinobacteria (class)_K00275	K00275	unclassified Actinobacteria (class)	NA	FALSE	prokaryotic
unclassified Alphaproteobacteria_K00275	K00275	unclassified Alphaproteobacteria	NA	FALSE	prokaryotic
Chroococcales_K00278	K00278	Chroococcales	NA	FALSE	prokaryotic
Prochlorales_K00278	K00278	Prochlorales	NA	FALSE	prokaryotic
unclassified Gammaproteobacteria_K00278	K00278	unclassified Gammaproteobacteria	NA	FALSE	prokaryotic
Chroococcales_K00284	K00284	Chroococcales	17.7	TRUE	prokaryotic
Flavobacteriales_K00284	K00284	Flavobacteriales	NA	FALSE	prokaryotic
Prochlorales_K00284	K00284	Prochlorales	14.4	TRUE	prokaryotic
unclassified Gammaproteobacteria_K00284;K00264	K00284;K00264	unclassified Gammaproteobacteria	NA	FALSE	prokaryotic
unclassified Gammaproteobacteria_K00284;K00265	K00284;K00265	unclassified Gammaproteobacteria	NA	FALSE	prokaryotic
unclassified Deltaproteobacteria_K00284;K00265;K00264	K00284;K00265;K00264	unclassified Deltaproteobacteria	17.2	TRUE	prokaryotic
Chroococcales_K00286	K00286	Chroococcales	6.7	TRUE	prokaryotic
Pelagibacterales_K00286	K00286	Pelagibacterales	NA	FALSE	prokaryotic
Prochlorales_K00286	K00286	Prochlorales	NA	FALSE	prokaryotic
NA_K00364	K00364	NA	NA	FALSE	prokaryotic
Pelagibacterales_K00364	K00364	Pelagibacterales	NA	FALSE	prokaryotic
unclassified Alphaproteobacteria_K00364	K00364	unclassified Alphaproteobacteria	NA	FALSE	prokaryotic
Chroococcales_K00383	K00383	Chroococcales	1.9	TRUE	prokaryotic
unclassified Gammaproteobacteria_K00383	K00383	unclassified Gammaproteobacteria	NA	FALSE	prokaryotic
Chroococcales_K00390	K00390	Chroococcales	18.8	TRUE	prokaryotic
NA_K00394	K00394	NA	12.1	TRUE	prokaryotic
Pelagibacterales_K00394	K00394	Pelagibacterales	15.2	TRUE	prokaryotic
Nostocales_K00395	K00395	Nostocales	NA	FALSE	prokaryotic
Pelagibacterales_K00395	K00395	Pelagibacterales	15	TRUE	prokaryotic
Chroococcales_K00432	K00432	Chroococcales	NA	FALSE	prokaryotic
Oceanospirillales_K00432	K00432	Oceanospirillales	NA	FALSE	prokaryotic
unclassified Alphaproteobacteria_K00432	K00432	unclassified Alphaproteobacteria	NA	FALSE	prokaryotic
unclassified Gammaproteobacteria_K00432	K00432	unclassified Gammaproteobacteria	NA	FALSE	prokaryotic
Prochlorales_K00464	K00464	Prochlorales	10.5	TRUE	prokaryotic
unclassified Gammaproteobacteria_K00472	K00472	unclassified Gammaproteobacteria	NA	FALSE	prokaryotic
Pelagibacterales_K00499	K00499	Pelagibacterales	NA	FALSE	prokaryotic
NA_K00547	K00547	NA	NA	FALSE	prokaryotic
Pelagibacterales_K00547	K00547	Pelagibacterales	NA	FALSE	prokaryotic
Bdellovibrionales_K00548	K00548	Bdellovibrionales	NA	FALSE	prokaryotic
Chroococcales_K00548	K00548	Chroococcales	8.8	TRUE	prokaryotic
Holophagales_K00548	K00548	Holophagales	NA	FALSE	prokaryotic
Oceanospirillales_K00548	K00548	Oceanospirillales	NA	FALSE	prokaryotic
Prochlorales_K00548	K00548	Prochlorales	11.1	TRUE	prokaryotic
Rhizobiales_K00548	K00548	Rhizobiales	NA	FALSE	prokaryotic
Rhodobacterales_K00548	K00548	Rhodobacterales	NA	FALSE	prokaryotic
Rhodospirillales_K00548	K00548	Rhodospirillales	NA	FALSE	prokaryotic
Sphingobacteriales_K00548	K00548	Sphingobacteriales	NA	FALSE	prokaryotic
unclassified Alphaproteobacteria_K00548	K00548	unclassified Alphaproteobacteria	NA	FALSE	prokaryotic
unclassified Gammaproteobacteria_K00548	K00548	unclassified Gammaproteobacteria	NA	FALSE	prokaryotic
Chroococcales_K00549	K00549	Chroococcales	2.4	TRUE	prokaryotic
unclassified Alphaproteobacteria_K00549	K00549	unclassified Alphaproteobacteria	NA	FALSE	prokaryotic
unclassified Deltaproteobacteria_K00549	K00549	unclassified Deltaproteobacteria	NA	FALSE	prokaryotic
Chromatiales_K00554	K00554	Chromatiales	NA	FALSE	prokaryotic
Pelagibacterales_K00554	K00554	Pelagibacterales	NA	FALSE	prokaryotic
unclassified Alphaproteobacteria_K00554	K00554	unclassified Alphaproteobacteria	NA	FALSE	prokaryotic
unclassified Gammaproteobacteria_K00554	K00554	unclassified Gammaproteobacteria	NA	FALSE	prokaryotic
Chroococcales_K00566	K00566	Chroococcales	10.6	TRUE	prokaryotic
Pelagibacterales_K00566	K00566	Pelagibacterales	NA	FALSE	prokaryotic
unclassified Gammaproteobacteria_K00566	K00566	unclassified Gammaproteobacteria	NA	FALSE	prokaryotic
Burkholderiales_K00568	K00568	Burkholderiales	NA	FALSE	prokaryotic
Pelagibacterales_K00574	K00574	Pelagibacterales	NA	FALSE	prokaryotic
Chroococcales_K00588	K00588	Chroococcales	NA	FALSE	prokaryotic
Prochlorales_K00595	K00595	Prochlorales	18.7	TRUE	prokaryotic
Prochlorales_K00595;K02693	K00595;K02693	Prochlorales	11.6	TRUE	prokaryotic
Cellvibrionales_K00600	K00600	Cellvibrionales	14.5	TRUE	prokaryotic
Chroococcales_K00600	K00600	Chroococcales	18.5	TRUE	prokaryotic
Cytophagales_K00600	K00600	Cytophagales	NA	FALSE	prokaryotic
Deferribacterales_K00600	K00600	Deferribacterales	NA	FALSE	prokaryotic
Flavobacteriales_K00600	K00600	Flavobacteriales	NA	FALSE	prokaryotic
Legionellales_K00600	K00600	Legionellales	NA	FALSE	prokaryotic
NA_K00600	K00600	NA	NA	FALSE	prokaryotic
Oceanospirillales_K00600	K00600	Oceanospirillales	11.7	TRUE	prokaryotic
Pelagibacterales_K00600	K00600	Pelagibacterales	12.2	TRUE	prokaryotic
Prochlorales_K00600	K00600	Prochlorales	14.2	TRUE	prokaryotic
Pseudomonadales_K00600	K00600	Pseudomonadales	NA	FALSE	prokaryotic
Rhodobacterales_K00600	K00600	Rhodobacterales	NA	FALSE	prokaryotic
Rhodospirillales_K00600	K00600	Rhodospirillales	NA	FALSE	prokaryotic
Thiotrichales_K00600	K00600	Thiotrichales	13.2	TRUE	prokaryotic
unclassified Alphaproteobacteria_K00600	K00600	unclassified Alphaproteobacteria	7.2	TRUE	prokaryotic
unclassified Gammaproteobacteria_K00600	K00600	unclassified Gammaproteobacteria	NA	FALSE	prokaryotic
unclassified Alphaproteobacteria_K00609	K00609	unclassified Alphaproteobacteria	NA	FALSE	prokaryotic
Chroococcales_K00615	K00615	Chroococcales	1.1	TRUE	prokaryotic
Marine Group II_K00615	K00615	Marine Group II	NA	FALSE	prokaryotic
Pelagibacterales_K00615	K00615	Pelagibacterales	NA	FALSE	prokaryotic
Pseudomonadales_K00615	K00615	Pseudomonadales	NA	FALSE	prokaryotic
Rhizobiales_K00615	K00615	Rhizobiales	NA	FALSE	prokaryotic
unclassified Alphaproteobacteria_K00615	K00615	unclassified Alphaproteobacteria	21.5	TRUE	prokaryotic
unclassified Gammaproteobacteria_K00615	K00615	unclassified Gammaproteobacteria	NA	FALSE	prokaryotic
Chroococcales_K00640	K00640	Chroococcales	NA	FALSE	prokaryotic
unclassified Alphaproteobacteria_K00640	K00640	unclassified Alphaproteobacteria	NA	FALSE	prokaryotic
Chroococcales_K00652	K00652	Chroococcales	NA	FALSE	prokaryotic
Prochlorales_K00652	K00652	Prochlorales	12	TRUE	prokaryotic
Cellvibrionales_K00666	K00666	Cellvibrionales	NA	FALSE	prokaryotic
Oceanospirillales_K00666	K00666	Oceanospirillales	NA	FALSE	prokaryotic
Pelagibacterales_K00666	K00666	Pelagibacterales	NA	FALSE	prokaryotic
Rhizobiales_K00666	K00666	Rhizobiales	NA	FALSE	prokaryotic
Rhodobacterales_K00666	K00666	Rhodobacterales	NA	FALSE	prokaryotic
Rhodospirillales_K00666	K00666	Rhodospirillales	NA	FALSE	prokaryotic
unclassified Alphaproteobacteria_K00666	K00666	unclassified Alphaproteobacteria	NA	FALSE	prokaryotic
unclassified Gammaproteobacteria_K00666	K00666	unclassified Gammaproteobacteria	NA	FALSE	prokaryotic
unclassified Gammaproteobacteria_K00666;K13776	K00666;K13776	unclassified Gammaproteobacteria	NA	FALSE	prokaryotic
Pelagibacterales_K00674	K00674	Pelagibacterales	NA	FALSE	prokaryotic
Rhizobiales_K00674	K00674	Rhizobiales	NA	FALSE	prokaryotic
Rhodobacterales_K00674	K00674	Rhodobacterales	NA	FALSE	prokaryotic
Rhodospirillales_K00674	K00674	Rhodospirillales	NA	FALSE	prokaryotic
unclassified Alphaproteobacteria_K00674	K00674	unclassified Alphaproteobacteria	NA	FALSE	prokaryotic
unclassified Gammaproteobacteria_K00674	K00674	unclassified Gammaproteobacteria	NA	FALSE	prokaryotic
Chroococcales_K00677	K00677	Chroococcales	6.3	TRUE	prokaryotic
Cellvibrionales_K00681	K00681	Cellvibrionales	NA	FALSE	prokaryotic
Marinimicrobia bacterium SCGC AAA298-D23_K00681	K00681	Marinimicrobia bacterium SCGC AAA298-D23	NA	FALSE	prokaryotic
Oceanospirillales_K00681	K00681	Oceanospirillales	NA	FALSE	prokaryotic
unclassified Alphaproteobacteria_K00681	K00681	unclassified Alphaproteobacteria	NA	FALSE	prokaryotic
unclassified Gammaproteobacteria_K00681	K00681	unclassified Gammaproteobacteria	NA	FALSE	prokaryotic
Prochlorales_K00690	K00690	Prochlorales	5.3	TRUE	prokaryotic
Prochlorales_K00696	K00696	Prochlorales	15.9	TRUE	prokaryotic
Pelagibacterales_K00696;K00677	K00696;K00677	Pelagibacterales	NA	FALSE	prokaryotic
Chroococcales_K00720	K00720	Chroococcales	10.8	TRUE	prokaryotic
Pelagibacterales_K00737	K00737	Pelagibacterales	17.7	TRUE	prokaryotic
Cellvibrionales_K00764	K00764	Cellvibrionales	NA	FALSE	prokaryotic
Chroococcales_K00764	K00764	Chroococcales	NA	FALSE	prokaryotic
Flavobacteriales_K00764	K00764	Flavobacteriales	NA	FALSE	prokaryotic
Pelagibacterales_K00764	K00764	Pelagibacterales	4.3	TRUE	prokaryotic
Rhodobacterales_K00764	K00764	Rhodobacterales	9.9	TRUE	prokaryotic
unclassified Gammaproteobacteria_K00764	K00764	unclassified Gammaproteobacteria	NA	FALSE	prokaryotic
Prochlorales_K00772	K00772	Prochlorales	13.4	TRUE	prokaryotic
Aeromonadales_K00789	K00789	Aeromonadales	NA	FALSE	prokaryotic
Chroococcales_K00789	K00789	Chroococcales	2.2	TRUE	prokaryotic
Flavobacteriales_K00789	K00789	Flavobacteriales	NA	FALSE	prokaryotic
Oceanospirillales_K00789	K00789	Oceanospirillales	NA	FALSE	prokaryotic
Oscillatoriales_K00789	K00789	Oscillatoriales	NA	FALSE	prokaryotic
Pelagibacterales_K00789	K00789	Pelagibacterales	NA	FALSE	prokaryotic
Thiotrichales_K00789	K00789	Thiotrichales	NA	FALSE	prokaryotic
unclassified Alphaproteobacteria_K00789	K00789	unclassified Alphaproteobacteria	NA	FALSE	prokaryotic
unclassified Gammaproteobacteria_K00789	K00789	unclassified Gammaproteobacteria	NA	FALSE	prokaryotic
Bacillales_K00790	K00790	Bacillales	NA	FALSE	prokaryotic
Chroococcales_K00790	K00790	Chroococcales	7	TRUE	prokaryotic
Prochlorales_K00790	K00790	Prochlorales	8.8	TRUE	prokaryotic
unclassified Gammaproteobacteria_K00790	K00790	unclassified Gammaproteobacteria	NA	FALSE	prokaryotic
Cellvibrionales_K00793	K00793	Cellvibrionales	NA	FALSE	prokaryotic
Chroococcales_K00793	K00793	Chroococcales	NA	FALSE	prokaryotic
Chroococcales_K00799	K00799	Chroococcales	NA	FALSE	prokaryotic
Oceanospirillales_K00799	K00799	Oceanospirillales	NA	FALSE	prokaryotic
unclassified Alphaproteobacteria_K00799	K00799	unclassified Alphaproteobacteria	NA	FALSE	prokaryotic
unclassified Gammaproteobacteria_K00799	K00799	unclassified Gammaproteobacteria	NA	FALSE	prokaryotic
unclassified Gammaproteobacteria_K00799;K11209	K00799;K11209	unclassified Gammaproteobacteria	NA	FALSE	prokaryotic
Chroococcales_K00812	K00812	Chroococcales	NA	FALSE	prokaryotic
Pelagibacterales_K00812	K00812	Pelagibacterales	NA	FALSE	prokaryotic
Prochlorales_K00812	K00812	Prochlorales	12.8	TRUE	prokaryotic
Rhodospirillales_K00812	K00812	Rhodospirillales	NA	FALSE	prokaryotic
unclassified Alphaproteobacteria_K00812	K00812	unclassified Alphaproteobacteria	5.9	TRUE	prokaryotic
unclassified Gammaproteobacteria_K00813	K00813	unclassified Gammaproteobacteria	NA	FALSE	prokaryotic
NA_K00817	K00817	NA	NA	FALSE	prokaryotic
Prochlorales_K00817	K00817	Prochlorales	NA	FALSE	prokaryotic
unclassified Alphaproteobacteria_K00817	K00817	unclassified Alphaproteobacteria	NA	FALSE	prokaryotic
unclassified Deltaproteobacteria_K00817	K00817	unclassified Deltaproteobacteria	NA	FALSE	prokaryotic
Chroococcales_K00820	K00820	Chroococcales	7.7	TRUE	prokaryotic
Prochlorales_K00820	K00820	Prochlorales	NA	FALSE	prokaryotic
unclassified Gammaproteobacteria_K00820	K00820	unclassified Gammaproteobacteria	NA	FALSE	prokaryotic
Cellvibrionales_K00822	K00822	Cellvibrionales	NA	FALSE	prokaryotic
Pelagibacterales_K00822	K00822	Pelagibacterales	13.8	TRUE	prokaryotic
Rhizobiales_K00822	K00822	Rhizobiales	NA	FALSE	prokaryotic
Rhodospirillales_K00822	K00822	Rhodospirillales	NA	FALSE	prokaryotic
unclassified Alphaproteobacteria_K00822	K00822	unclassified Alphaproteobacteria	16.8	TRUE	prokaryotic
Bacillales_K00823	K00823	Bacillales	NA	FALSE	prokaryotic
Chroococcales_K00826	K00826	Chroococcales	NA	FALSE	prokaryotic
Pelagibacterales_K00826	K00826	Pelagibacterales	NA	FALSE	prokaryotic
Prochlorales_K00826	K00826	Prochlorales	11	TRUE	prokaryotic
unclassified Alphaproteobacteria_K00826	K00826	unclassified Alphaproteobacteria	NA	FALSE	prokaryotic
unclassified Gammaproteobacteria_K00826	K00826	unclassified Gammaproteobacteria	NA	FALSE	prokaryotic
Cellvibrionales_K00830	K00830	Cellvibrionales	NA	FALSE	prokaryotic
Chroococcales_K00830	K00830	Chroococcales	5.5	TRUE	prokaryotic
Methylococcales_K00830	K00830	Methylococcales	NA	FALSE	prokaryotic
NA_K00830	K00830	NA	NA	FALSE	prokaryotic
Oceanospirillales_K00830	K00830	Oceanospirillales	NA	FALSE	prokaryotic
Pelagibacterales_K00830	K00830	Pelagibacterales	NA	FALSE	prokaryotic
Prochlorales_K00830	K00830	Prochlorales	11.1	TRUE	prokaryotic
Rhodobacterales_K00830	K00830	Rhodobacterales	NA	FALSE	prokaryotic
Rhodocyclales_K00830	K00830	Rhodocyclales	NA	FALSE	prokaryotic
Rhodospirillales_K00830	K00830	Rhodospirillales	NA	FALSE	prokaryotic
unclassified Alphaproteobacteria_K00830	K00830	unclassified Alphaproteobacteria	NA	FALSE	prokaryotic
unclassified Gammaproteobacteria_K00830	K00830	unclassified Gammaproteobacteria	NA	FALSE	prokaryotic
Rhodobacterales_K00832	K00832	Rhodobacterales	NA	FALSE	prokaryotic
Cellvibrionales_K00837;K16871	K00837;K16871	Cellvibrionales	NA	FALSE	prokaryotic
Prochlorales_K00852	K00852	Prochlorales	NA	FALSE	prokaryotic
Prochlorales_K00876	K00876	Prochlorales	9.7	TRUE	prokaryotic
Chroococcales_K00927	K00927	Chroococcales	4.9	TRUE	prokaryotic
Pelagibacterales_K00927	K00927	Pelagibacterales	NA	FALSE	prokaryotic
Prochlorales_K00927	K00927	Prochlorales	9.7	TRUE	prokaryotic
Rhodospirillales_K00927	K00927	Rhodospirillales	NA	FALSE	prokaryotic
unclassified Alphaproteobacteria_K00927	K00927	unclassified Alphaproteobacteria	4.2	TRUE	prokaryotic
unclassified Gammaproteobacteria_K00927	K00927	unclassified Gammaproteobacteria	NA	FALSE	prokaryotic
Cellvibrionales_K00928	K00928	Cellvibrionales	NA	FALSE	prokaryotic
Pelagibacterales_K00928	K00928	Pelagibacterales	11.3	TRUE	prokaryotic
Prochlorales_K00928	K00928	Prochlorales	13.2	TRUE	prokaryotic
unclassified Gammaproteobacteria_K00928	K00928	unclassified Gammaproteobacteria	NA	FALSE	prokaryotic
Chroococcales_K00939	K00939	Chroococcales	NA	FALSE	prokaryotic
Prochlorales_K00939	K00939	Prochlorales	5.6	TRUE	prokaryotic
unclassified Gammaproteobacteria_K00939	K00939	unclassified Gammaproteobacteria	NA	FALSE	prokaryotic
Acidobacteria subdivision 23_K00942	K00942	Acidobacteria subdivision 23	NA	FALSE	prokaryotic
Chroococcales_K00942	K00942	Chroococcales	NA	FALSE	prokaryotic
Prochlorales_K00942	K00942	Prochlorales	NA	FALSE	prokaryotic
Cellvibrionales_K00948	K00948	Cellvibrionales	NA	FALSE	prokaryotic
Chroococcales_K00948	K00948	Chroococcales	NA	FALSE	prokaryotic
Oceanospirillales_K00948	K00948	Oceanospirillales	NA	FALSE	prokaryotic
Pelagibacterales_K00948	K00948	Pelagibacterales	1	TRUE	prokaryotic
Prochlorales_K00948	K00948	Prochlorales	14.7	TRUE	prokaryotic
Rhodobacterales_K00948	K00948	Rhodobacterales	NA	FALSE	prokaryotic
Rhodospirillales_K00948	K00948	Rhodospirillales	NA	FALSE	prokaryotic
Sphingomonadales_K00948	K00948	Sphingomonadales	NA	FALSE	prokaryotic
unclassified Alphaproteobacteria_K00948	K00948	unclassified Alphaproteobacteria	NA	FALSE	prokaryotic
unclassified Gammaproteobacteria_K00948	K00948	unclassified Gammaproteobacteria	NA	FALSE	prokaryotic
Rhodobacterales_K00949	K00949	Rhodobacterales	NA	FALSE	prokaryotic
unclassified Gammaproteobacteria_K00950	K00950	unclassified Gammaproteobacteria	NA	FALSE	prokaryotic
Chroococcales_K00951	K00951	Chroococcales	15.9	TRUE	prokaryotic
Flavobacteriales_K00951	K00951	Flavobacteriales	NA	FALSE	prokaryotic
Pelagibacterales_K00951	K00951	Pelagibacterales	NA	FALSE	prokaryotic
Prochlorales_K00951;K01139	K00951;K01139	Prochlorales	14	TRUE	prokaryotic
unclassified Gammaproteobacteria_K00951;K01139	K00951;K01139	unclassified Gammaproteobacteria	NA	FALSE	prokaryotic
unclassified Alphaproteobacteria_K00963	K00963	unclassified Alphaproteobacteria	NA	FALSE	prokaryotic
Marinimicrobia bacterium SCGC AAA298-D23_K01006	K01006	Marinimicrobia bacterium SCGC AAA298-D23	NA	FALSE	prokaryotic
Pelagibacterales_K01006	K01006	Pelagibacterales	3	TRUE	prokaryotic
Chroococcales_K01007	K01007	Chroococcales	11.6	TRUE	prokaryotic
unclassified Gammaproteobacteria_K01007	K01007	unclassified Gammaproteobacteria	NA	FALSE	prokaryotic
Prochlorales_K01008	K01008	Prochlorales	NA	FALSE	prokaryotic
Chroococcales_K01012	K01012	Chroococcales	3.2	TRUE	prokaryotic
unclassified Flavobacteriia_K01053	K01053	unclassified Flavobacteriia	NA	FALSE	prokaryotic
Alteromonadales_K01069	K01069	Alteromonadales	NA	FALSE	prokaryotic
Chroococcales_K01069	K01069	Chroococcales	NA	FALSE	prokaryotic
Pelagibacterales_K01069	K01069	Pelagibacterales	NA	FALSE	prokaryotic
unclassified Gammaproteobacteria_K01081	K01081	unclassified Gammaproteobacteria	NA	FALSE	prokaryotic
Chroococcales_K01082	K01082	Chroococcales	NA	FALSE	prokaryotic
Chroococcales_K01251	K01251	Chroococcales	5	TRUE	prokaryotic
Cytophagales_K01251	K01251	Cytophagales	NA	FALSE	prokaryotic
Flavobacteriales_K01251	K01251	Flavobacteriales	NA	FALSE	prokaryotic
Marine Group II_K01251	K01251	Marine Group II	NA	FALSE	prokaryotic
Oceanospirillales_K01251	K01251	Oceanospirillales	NA	FALSE	prokaryotic
Pelagibacterales_K01251	K01251	Pelagibacterales	NA	FALSE	prokaryotic
Pleurocapsales_K01251	K01251	Pleurocapsales	NA	FALSE	prokaryotic
Prochlorales_K01251	K01251	Prochlorales	11.2	TRUE	prokaryotic
Rhodobacterales_K01251	K01251	Rhodobacterales	NA	FALSE	prokaryotic
Rhodospirillales_K01251	K01251	Rhodospirillales	NA	FALSE	prokaryotic
Thiotrichales_K01251	K01251	Thiotrichales	NA	FALSE	prokaryotic
unclassified Alphaproteobacteria_K01251	K01251	unclassified Alphaproteobacteria	NA	FALSE	prokaryotic
unclassified Deltaproteobacteria_K01251	K01251	unclassified Deltaproteobacteria	NA	FALSE	prokaryotic
unclassified Gammaproteobacteria_K01251	K01251	unclassified Gammaproteobacteria	NA	FALSE	prokaryotic
Oceanospirillales_K01251;K02519	K01251;K02519	Oceanospirillales	NA	FALSE	prokaryotic
Prochlorales_K01409	K01409	Prochlorales	15.5	TRUE	prokaryotic
unclassified Actinobacteria (class)_K01409	K01409	unclassified Actinobacteria (class)	NA	FALSE	prokaryotic
unclassified Gammaproteobacteria_K01409	K01409	unclassified Gammaproteobacteria	NA	FALSE	prokaryotic
Chroococcales_K01424	K01424	Chroococcales	NA	FALSE	prokaryotic
Prochlorales_K01425	K01425	Prochlorales	NA	FALSE	prokaryotic
Oceanospirillales_K01426	K01426	Oceanospirillales	NA	FALSE	prokaryotic
Rhodobacterales_K01426	K01426	Rhodobacterales	NA	FALSE	prokaryotic
Chroococcales_K01436	K01436	Chroococcales	NA	FALSE	prokaryotic
Prochlorales_K01436	K01436	Prochlorales	NA	FALSE	prokaryotic
Bacteroidales_K01448	K01448	Bacteroidales	NA	FALSE	prokaryotic
Chroococcales_K01448	K01448	Chroococcales	6.7	TRUE	prokaryotic
Gloeobacterales_K01448	K01448	Gloeobacterales	NA	FALSE	prokaryotic
unclassified Alphaproteobacteria_K01448	K01448	unclassified Alphaproteobacteria	NA	FALSE	prokaryotic
unclassified Gammaproteobacteria_K01448	K01448	unclassified Gammaproteobacteria	NA	FALSE	prokaryotic
Chroococcales_K01470	K01470	Chroococcales	NA	FALSE	prokaryotic
Prochlorales_K01501	K01501	Prochlorales	11.9	TRUE	prokaryotic
Prochlorales_K01515	K01515	Prochlorales	3.9	TRUE	prokaryotic
unclassified Gammaproteobacteria_K01515	K01515	unclassified Gammaproteobacteria	NA	FALSE	prokaryotic
Chroococcales_K01582	K01582	Chroococcales	19.8	TRUE	prokaryotic
Chroococcales_K01586	K01586	Chroococcales	NA	FALSE	prokaryotic
Prochlorales_K01586	K01586	Prochlorales	NA	FALSE	prokaryotic
unclassified Gammaproteobacteria_K01586	K01586	unclassified Gammaproteobacteria	NA	FALSE	prokaryotic
Chroococcales_K01601	K01601	Chroococcales	2.4	TRUE	prokaryotic
NA_K01601	K01601	NA	4.8	TRUE	prokaryotic
Prochlorales_K01601	K01601	Prochlorales	4.5	TRUE	prokaryotic
Rhodobacterales_K01601	K01601	Rhodobacterales	3.6	TRUE	prokaryotic
Chroococcales_K01602	K01602	Chroococcales	NA	FALSE	prokaryotic
Fusobacteriales_K01602	K01602	Fusobacteriales	5.9	TRUE	prokaryotic
Prochlorales_K01602	K01602	Prochlorales	4.6	TRUE	prokaryotic
Chroococcales_K01647	K01647	Chroococcales	17	TRUE	prokaryotic
Flavobacteriales_K01647	K01647	Flavobacteriales	NA	FALSE	prokaryotic
Leptospirales_K01647	K01647	Leptospirales	NA	FALSE	prokaryotic
Marinimicrobia bacterium SCGC AAA298-D23_K01647	K01647	Marinimicrobia bacterium SCGC AAA298-D23	NA	FALSE	prokaryotic
Pelagibacterales_K01647	K01647	Pelagibacterales	NA	FALSE	prokaryotic
Prochlorales_K01647	K01647	Prochlorales	NA	FALSE	prokaryotic
unclassified Alphaproteobacteria_K01647	K01647	unclassified Alphaproteobacteria	NA	FALSE	prokaryotic
unclassified Gammaproteobacteria_K01647	K01647	unclassified Gammaproteobacteria	NA	FALSE	prokaryotic
Chroococcales_K01657	K01657	Chroococcales	NA	FALSE	prokaryotic
Pelagibacterales_K01657	K01657	Pelagibacterales	NA	FALSE	prokaryotic
unclassified Gammaproteobacteria_K01657	K01657	unclassified Gammaproteobacteria	NA	FALSE	prokaryotic
Prochlorales_K01664	K01664	Prochlorales	NA	FALSE	prokaryotic
unclassified Gammaproteobacteria_K01664;K01658	K01664;K01658	unclassified Gammaproteobacteria	NA	FALSE	prokaryotic
Marinimicrobia bacterium SCGC AAA298-D23_K01681	K01681	Marinimicrobia bacterium SCGC AAA298-D23	NA	FALSE	prokaryotic
Nevskiales_K01681	K01681	Nevskiales	NA	FALSE	prokaryotic
Pelagibacterales_K01681	K01681	Pelagibacterales	17.8	TRUE	prokaryotic
Rhodobacterales_K01681	K01681	Rhodobacterales	NA	FALSE	prokaryotic
Rhodospirillales_K01681	K01681	Rhodospirillales	NA	FALSE	prokaryotic
unclassified Flavobacteriia_K01681	K01681	unclassified Flavobacteriia	NA	FALSE	prokaryotic
unclassified Gammaproteobacteria_K01695	K01695	unclassified Gammaproteobacteria	NA	FALSE	prokaryotic
Cellvibrionales_K01696	K01696	Cellvibrionales	NA	FALSE	prokaryotic
Chroococcales_K01696	K01696	Chroococcales	NA	FALSE	prokaryotic
Legionellales_K01696	K01696	Legionellales	NA	FALSE	prokaryotic
NA_K01696	K01696	NA	NA	FALSE	prokaryotic
Nevskiales_K01696	K01696	Nevskiales	NA	FALSE	prokaryotic
Oceanospirillales_K01696	K01696	Oceanospirillales	NA	FALSE	prokaryotic
Prochlorales_K01696	K01696	Prochlorales	14.1	TRUE	prokaryotic
Rhodobacterales_K01696	K01696	Rhodobacterales	NA	FALSE	prokaryotic
unclassified Alphaproteobacteria_K01696	K01696	unclassified Alphaproteobacteria	NA	FALSE	prokaryotic
unclassified Deltaproteobacteria_K01696	K01696	unclassified Deltaproteobacteria	NA	FALSE	prokaryotic
unclassified Gammaproteobacteria_K01696	K01696	unclassified Gammaproteobacteria	NA	FALSE	prokaryotic
unclassified Gammaproteobacteria_K01697	K01697	unclassified Gammaproteobacteria	NA	FALSE	prokaryotic
NA_K01713	K01713	NA	12.7	TRUE	prokaryotic
Pelagibacterales_K01713	K01713	Pelagibacterales	14.5	TRUE	prokaryotic
unclassified Alphaproteobacteria_K01713	K01713	unclassified Alphaproteobacteria	17.7	TRUE	prokaryotic
unclassified Deltaproteobacteria_K01713	K01713	unclassified Deltaproteobacteria	NA	FALSE	prokaryotic
Prochlorales_K01739	K01739	Prochlorales	7.7	TRUE	prokaryotic
Flavobacteriales_K01740	K01740	Flavobacteriales	NA	FALSE	prokaryotic
Methylococcales_K01740	K01740	Methylococcales	NA	FALSE	prokaryotic
NA_K01740	K01740	NA	NA	FALSE	prokaryotic
Oceanospirillales_K01740	K01740	Oceanospirillales	NA	FALSE	prokaryotic
Pelagibacterales_K01740	K01740	Pelagibacterales	NA	FALSE	prokaryotic
Prochlorales_K01740	K01740	Prochlorales	18.4	TRUE	prokaryotic
Rhizobiales_K01740	K01740	Rhizobiales	NA	FALSE	prokaryotic
Rhodospirillales_K01740	K01740	Rhodospirillales	NA	FALSE	prokaryotic
unclassified Alphaproteobacteria_K01740	K01740	unclassified Alphaproteobacteria	NA	FALSE	prokaryotic
unclassified Deltaproteobacteria_K01740	K01740	unclassified Deltaproteobacteria	NA	FALSE	prokaryotic
unclassified Gammaproteobacteria_K01740	K01740	unclassified Gammaproteobacteria	NA	FALSE	prokaryotic
Oceanospirillales_K01754	K01754	Oceanospirillales	NA	FALSE	prokaryotic
unclassified Alphaproteobacteria_K01754	K01754	unclassified Alphaproteobacteria	NA	FALSE	prokaryotic
unclassified Gammaproteobacteria_K01754	K01754	unclassified Gammaproteobacteria	NA	FALSE	prokaryotic
Chroococcales_K01756	K01756	Chroococcales	NA	FALSE	prokaryotic
Rhizobiales_K01756	K01756	Rhizobiales	NA	FALSE	prokaryotic
unclassified Gammaproteobacteria_K01756	K01756	unclassified Gammaproteobacteria	NA	FALSE	prokaryotic
Pelagibacterales_K01759	K01759	Pelagibacterales	NA	FALSE	prokaryotic
unclassified Alphaproteobacteria_K01759	K01759	unclassified Alphaproteobacteria	NA	FALSE	prokaryotic
unclassified Gammaproteobacteria_K01759	K01759	unclassified Gammaproteobacteria	NA	FALSE	prokaryotic
unclassified Gammaproteobacteria_K01760;K01758	K01760;K01758	unclassified Gammaproteobacteria	NA	FALSE	prokaryotic
Chroococcales_K01775	K01775	Chroococcales	NA	FALSE	prokaryotic
Clostridiales_K01775	K01775	Clostridiales	NA	FALSE	prokaryotic
unclassified Gammaproteobacteria_K01775	K01775	unclassified Gammaproteobacteria	NA	FALSE	prokaryotic
Chroococcales_K01784	K01784	Chroococcales	NA	FALSE	prokaryotic
Chroococcales_K01791	K01791	Chroococcales	NA	FALSE	prokaryotic
Chroococcales_K01807	K01807	Chroococcales	NA	FALSE	prokaryotic
Prochlorales_K01807	K01807	Prochlorales	NA	FALSE	prokaryotic
Pelagibacterales_K01808	K01808	Pelagibacterales	NA	FALSE	prokaryotic
unclassified Alphaproteobacteria_K01808	K01808	unclassified Alphaproteobacteria	NA	FALSE	prokaryotic
Chroococcales_K01835	K01835	Chroococcales	NA	FALSE	prokaryotic
Prochlorales_K01835	K01835	Prochlorales	NA	FALSE	prokaryotic
Chroococcales_K01866	K01866	Chroococcales	NA	FALSE	prokaryotic
Pelagibacterales_K01866	K01866	Pelagibacterales	NA	FALSE	prokaryotic
Prochlorales_K01866	K01866	Prochlorales	19.9	TRUE	prokaryotic
unclassified Alphaproteobacteria_K01866	K01866	unclassified Alphaproteobacteria	NA	FALSE	prokaryotic
unclassified Gammaproteobacteria_K01866	K01866	unclassified Gammaproteobacteria	NA	FALSE	prokaryotic
Prochlorales_K01866;K02109	K01866;K02109	Prochlorales	5.7	TRUE	prokaryotic
Chroococcales_K01867	K01867	Chroococcales	NA	FALSE	prokaryotic
Prochlorales_K01867	K01867	Prochlorales	6.6	TRUE	prokaryotic
unclassified Gammaproteobacteria_K01867	K01867	unclassified Gammaproteobacteria	NA	FALSE	prokaryotic
Alteromonadales_K01868	K01868	Alteromonadales	NA	FALSE	prokaryotic
Cellvibrionales_K01868	K01868	Cellvibrionales	NA	FALSE	prokaryotic
Chroococcales_K01868	K01868	Chroococcales	NA	FALSE	prokaryotic
Flavobacteriales_K01868	K01868	Flavobacteriales	NA	FALSE	prokaryotic
Halanaerobiales_K01868	K01868	Halanaerobiales	NA	FALSE	prokaryotic
Oceanospirillales_K01868	K01868	Oceanospirillales	NA	FALSE	prokaryotic
Pelagibacterales_K01868	K01868	Pelagibacterales	NA	FALSE	prokaryotic
Prochlorales_K01868	K01868	Prochlorales	NA	FALSE	prokaryotic
Rhodospirillales_K01868	K01868	Rhodospirillales	NA	FALSE	prokaryotic
Sphingobacteriales_K01868	K01868	Sphingobacteriales	NA	FALSE	prokaryotic
unclassified Alphaproteobacteria_K01868	K01868	unclassified Alphaproteobacteria	NA	FALSE	prokaryotic
unclassified Deltaproteobacteria_K01868	K01868	unclassified Deltaproteobacteria	NA	FALSE	prokaryotic
unclassified Gammaproteobacteria_K01868	K01868	unclassified Gammaproteobacteria	NA	FALSE	prokaryotic
Cellvibrionales_K01869	K01869	Cellvibrionales	NA	FALSE	prokaryotic
Flavobacteriales_K01869	K01869	Flavobacteriales	NA	FALSE	prokaryotic
Marinimicrobia bacterium SCGC AAA298-D23_K01869	K01869	Marinimicrobia bacterium SCGC AAA298-D23	NA	FALSE	prokaryotic
Oceanospirillales_K01869	K01869	Oceanospirillales	NA	FALSE	prokaryotic
Prochlorales_K01869	K01869	Prochlorales	10.7	TRUE	prokaryotic
Thermoanaerobacterales_K01869	K01869	Thermoanaerobacterales	NA	FALSE	prokaryotic
unclassified Alphaproteobacteria_K01869	K01869	unclassified Alphaproteobacteria	NA	FALSE	prokaryotic
unclassified Gammaproteobacteria_K01869	K01869	unclassified Gammaproteobacteria	NA	FALSE	prokaryotic
Bacteroidales_K01870	K01870	Bacteroidales	NA	FALSE	prokaryotic
Chroococcales_K01870	K01870	Chroococcales	NA	FALSE	prokaryotic
Flavobacteriales_K01870	K01870	Flavobacteriales	NA	FALSE	prokaryotic
Marinimicrobia bacterium SCGC AAA298-D23_K01870	K01870	Marinimicrobia bacterium SCGC AAA298-D23	NA	FALSE	prokaryotic
Pelagibacterales_K01870	K01870	Pelagibacterales	NA	FALSE	prokaryotic
Prochlorales_K01870	K01870	Prochlorales	10.9	TRUE	prokaryotic
Rhodobacterales_K01870	K01870	Rhodobacterales	NA	FALSE	prokaryotic
Thiotrichales_K01870	K01870	Thiotrichales	NA	FALSE	prokaryotic
unclassified Alphaproteobacteria_K01870	K01870	unclassified Alphaproteobacteria	NA	FALSE	prokaryotic
unclassified Deltaproteobacteria_K01870	K01870	unclassified Deltaproteobacteria	NA	FALSE	prokaryotic
unclassified Gammaproteobacteria_K01870	K01870	unclassified Gammaproteobacteria	NA	FALSE	prokaryotic
Cellvibrionales_K01872	K01872	Cellvibrionales	NA	FALSE	prokaryotic
Chroococcales_K01872	K01872	Chroococcales	NA	FALSE	prokaryotic
Cytophagales_K01872	K01872	Cytophagales	NA	FALSE	prokaryotic
Oceanospirillales_K01872	K01872	Oceanospirillales	4.1	TRUE	prokaryotic
Pelagibacterales_K01872	K01872	Pelagibacterales	NA	FALSE	prokaryotic
Prochlorales_K01872	K01872	Prochlorales	1.8	TRUE	prokaryotic
Rhizobiales_K01872	K01872	Rhizobiales	NA	FALSE	prokaryotic
unclassified Alphaproteobacteria_K01872	K01872	unclassified Alphaproteobacteria	NA	FALSE	prokaryotic
unclassified Gammaproteobacteria_K01872	K01872	unclassified Gammaproteobacteria	NA	FALSE	prokaryotic
Cellvibrionales_K01873	K01873	Cellvibrionales	NA	FALSE	prokaryotic
Chroococcales_K01873	K01873	Chroococcales	3.8	TRUE	prokaryotic
Flavobacteriales_K01873	K01873	Flavobacteriales	NA	FALSE	prokaryotic
Marinimicrobia bacterium SCGC AAA298-D23_K01873	K01873	Marinimicrobia bacterium SCGC AAA298-D23	NA	FALSE	prokaryotic
NA_K01873	K01873	NA	NA	FALSE	prokaryotic
Oceanospirillales_K01873	K01873	Oceanospirillales	NA	FALSE	prokaryotic
Pelagibacterales_K01873	K01873	Pelagibacterales	22.1	TRUE	prokaryotic
Prochlorales_K01873	K01873	Prochlorales	12	TRUE	prokaryotic
unclassified Alphaproteobacteria_K01873	K01873	unclassified Alphaproteobacteria	NA	FALSE	prokaryotic
Cellvibrionales_K01874	K01874	Cellvibrionales	NA	FALSE	prokaryotic
Chroococcales_K01874	K01874	Chroococcales	NA	FALSE	prokaryotic
Flavobacteriales_K01874	K01874	Flavobacteriales	NA	FALSE	prokaryotic
unclassified Gammaproteobacteria_K01874	K01874	unclassified Gammaproteobacteria	NA	FALSE	prokaryotic
Chroococcales_K01875	K01875	Chroococcales	NA	FALSE	prokaryotic
Flavobacteriales_K01875	K01875	Flavobacteriales	NA	FALSE	prokaryotic
unclassified Alphaproteobacteria_K01875	K01875	unclassified Alphaproteobacteria	NA	FALSE	prokaryotic
unclassified Gammaproteobacteria_K01875	K01875	unclassified Gammaproteobacteria	NA	FALSE	prokaryotic
Chroococcales_K01876	K01876	Chroococcales	17.7	TRUE	prokaryotic
Flavobacteriales_K01876	K01876	Flavobacteriales	NA	FALSE	prokaryotic
Pelagibacterales_K01876	K01876	Pelagibacterales	NA	FALSE	prokaryotic
Prochlorales_K01876	K01876	Prochlorales	NA	FALSE	prokaryotic
Rhodobacterales_K01876	K01876	Rhodobacterales	NA	FALSE	prokaryotic
Sphingobacteriales_K01876	K01876	Sphingobacteriales	NA	FALSE	prokaryotic
unclassified Alphaproteobacteria_K01876	K01876	unclassified Alphaproteobacteria	NA	FALSE	prokaryotic
unclassified Gammaproteobacteria_K01876	K01876	unclassified Gammaproteobacteria	NA	FALSE	prokaryotic
Chroococcales_K01878	K01878	Chroococcales	13.6	TRUE	prokaryotic
unclassified Gammaproteobacteria_K01878	K01878	unclassified Gammaproteobacteria	NA	FALSE	prokaryotic
Chroococcales_K01879	K01879	Chroococcales	18.6	TRUE	prokaryotic
Pelagibacterales_K01879	K01879	Pelagibacterales	NA	FALSE	prokaryotic
unclassified Gammaproteobacteria_K01879	K01879	unclassified Gammaproteobacteria	NA	FALSE	prokaryotic
Oceanospirillales_K01880	K01880	Oceanospirillales	NA	FALSE	prokaryotic
unclassified Alphaproteobacteria_K01880	K01880	unclassified Alphaproteobacteria	NA	FALSE	prokaryotic
unclassified Gammaproteobacteria_K01880	K01880	unclassified Gammaproteobacteria	NA	FALSE	prokaryotic
Flavobacteriales_K01881	K01881	Flavobacteriales	NA	FALSE	prokaryotic
Kiloniellales_K01881	K01881	Kiloniellales	NA	FALSE	prokaryotic
NA_K01881	K01881	NA	NA	FALSE	prokaryotic
Oceanospirillales_K01881	K01881	Oceanospirillales	NA	FALSE	prokaryotic
Pelagibacterales_K01881	K01881	Pelagibacterales	NA	FALSE	prokaryotic
Prochlorales_K01881	K01881	Prochlorales	4.4	TRUE	prokaryotic
Rhodobacterales_K01881	K01881	Rhodobacterales	NA	FALSE	prokaryotic
unclassified Gammaproteobacteria_K01881	K01881	unclassified Gammaproteobacteria	NA	FALSE	prokaryotic
Bacteroidales_K01883	K01883	Bacteroidales	10.2	TRUE	prokaryotic
Chroococcales_K01883	K01883	Chroococcales	NA	FALSE	prokaryotic
Prochlorales_K01883	K01883	Prochlorales	11.6	TRUE	prokaryotic
unclassified Alphaproteobacteria_K01883	K01883	unclassified Alphaproteobacteria	NA	FALSE	prokaryotic
unclassified Gammaproteobacteria_K01883	K01883	unclassified Gammaproteobacteria	NA	FALSE	prokaryotic
Chroococcales_K01885	K01885	Chroococcales	3.4	TRUE	prokaryotic
Rhodobacterales_K01885	K01885	Rhodobacterales	NA	FALSE	prokaryotic
unclassified Alphaproteobacteria_K01885	K01885	unclassified Alphaproteobacteria	12.2	TRUE	prokaryotic
unclassified Gammaproteobacteria_K01886	K01886	unclassified Gammaproteobacteria	NA	FALSE	prokaryotic
Chroococcales_K01887	K01887	Chroococcales	NA	FALSE	prokaryotic
Prochlorales_K01887	K01887	Prochlorales	NA	FALSE	prokaryotic
unclassified Gammaproteobacteria_K01887	K01887	unclassified Gammaproteobacteria	NA	FALSE	prokaryotic
Cellvibrionales_K01889	K01889	Cellvibrionales	NA	FALSE	prokaryotic
Chroococcales_K01889	K01889	Chroococcales	NA	FALSE	prokaryotic
NA_K01889	K01889	NA	NA	FALSE	prokaryotic
unclassified Alphaproteobacteria_K01889	K01889	unclassified Alphaproteobacteria	NA	FALSE	prokaryotic
Chroococcales_K01890	K01890	Chroococcales	0.6	TRUE	prokaryotic
Marinimicrobia bacterium SCGC AAA298-D23_K01890	K01890	Marinimicrobia bacterium SCGC AAA298-D23	NA	FALSE	prokaryotic
Pelagibacterales_K01890	K01890	Pelagibacterales	3.8	TRUE	prokaryotic
Prochlorales_K01890	K01890	Prochlorales	NA	FALSE	prokaryotic
Rhodobacterales_K01890	K01890	Rhodobacterales	NA	FALSE	prokaryotic
Rhodospirillales_K01890	K01890	Rhodospirillales	NA	FALSE	prokaryotic
unclassified Alphaproteobacteria_K01890	K01890	unclassified Alphaproteobacteria	NA	FALSE	prokaryotic
unclassified Gammaproteobacteria_K01890	K01890	unclassified Gammaproteobacteria	NA	FALSE	prokaryotic
Cellvibrionales_K01892	K01892	Cellvibrionales	NA	FALSE	prokaryotic
Chroococcales_K01892	K01892	Chroococcales	NA	FALSE	prokaryotic
Pelagibacterales_K01892	K01892	Pelagibacterales	NA	FALSE	prokaryotic
Prochlorales_K01892	K01892	Prochlorales	NA	FALSE	prokaryotic
unclassified Alphaproteobacteria_K01892	K01892	unclassified Alphaproteobacteria	NA	FALSE	prokaryotic
Chroococcales_K01893	K01893	Chroococcales	NA	FALSE	prokaryotic
Chroococcales_K01895	K01895	Chroococcales	4.1	TRUE	prokaryotic
NA_K01895	K01895	NA	NA	FALSE	prokaryotic
Oceanospirillales_K01895	K01895	Oceanospirillales	NA	FALSE	prokaryotic
Pelagibacterales_K01895	K01895	Pelagibacterales	NA	FALSE	prokaryotic
Prochlorales_K01895	K01895	Prochlorales	14.2	TRUE	prokaryotic
Rhodobacterales_K01895	K01895	Rhodobacterales	NA	FALSE	prokaryotic
unclassified Alphaproteobacteria_K01895	K01895	unclassified Alphaproteobacteria	NA	FALSE	prokaryotic
unclassified Gammaproteobacteria_K01895	K01895	unclassified Gammaproteobacteria	NA	FALSE	prokaryotic
Chroococcales_K01897	K01897	Chroococcales	NA	FALSE	prokaryotic
Cytophagales_K01897	K01897	Cytophagales	NA	FALSE	prokaryotic
Deferribacterales_K01897	K01897	Deferribacterales	NA	FALSE	prokaryotic
NA_K01897	K01897	NA	7.3	TRUE	prokaryotic
Pelagibacterales_K01897	K01897	Pelagibacterales	NA	FALSE	prokaryotic
unclassified Alphaproteobacteria_K01897	K01897	unclassified Alphaproteobacteria	NA	FALSE	prokaryotic
unclassified Gammaproteobacteria_K01897	K01897	unclassified Gammaproteobacteria	NA	FALSE	prokaryotic
Pelagibacterales_K01907	K01907	Pelagibacterales	5	TRUE	prokaryotic
unclassified Gammaproteobacteria_K01907	K01907	unclassified Gammaproteobacteria	NA	FALSE	prokaryotic
Rhodobacterales_K01908	K01908	Rhodobacterales	NA	FALSE	prokaryotic
unclassified Alphaproteobacteria_K01908	K01908	unclassified Alphaproteobacteria	NA	FALSE	prokaryotic
Gemmatimonadales_K01912	K01912	Gemmatimonadales	NA	FALSE	prokaryotic
Cellvibrionales_K01915	K01915	Cellvibrionales	NA	FALSE	prokaryotic
Chroococcales_K01915	K01915	Chroococcales	20.8	TRUE	prokaryotic
Cytophagales_K01915	K01915	Cytophagales	18.3	TRUE	prokaryotic
Flavobacteriales_K01915	K01915	Flavobacteriales	NA	FALSE	prokaryotic
Marinimicrobia bacterium SCGC AAA298-D23_K01915	K01915	Marinimicrobia bacterium SCGC AAA298-D23	NA	FALSE	prokaryotic
Marinimicrobia bacterium SCGC AB-629-J13_K01915	K01915	Marinimicrobia bacterium SCGC AB-629-J13	NA	FALSE	prokaryotic
NA_K01915	K01915	NA	NA	FALSE	prokaryotic
Oceanospirillales_K01915	K01915	Oceanospirillales	NA	FALSE	prokaryotic
Pelagibacterales_K01915	K01915	Pelagibacterales	NA	FALSE	prokaryotic
Prochlorales_K01915	K01915	Prochlorales	NA	FALSE	prokaryotic
Sphingobacteriales_K01915	K01915	Sphingobacteriales	14.1	TRUE	prokaryotic
unclassified Alphaproteobacteria_K01915	K01915	unclassified Alphaproteobacteria	14.1	TRUE	prokaryotic
unclassified Gammaproteobacteria_K01915	K01915	unclassified Gammaproteobacteria	NA	FALSE	prokaryotic
Pelagibacterales_K01916	K01916	Pelagibacterales	13.5	TRUE	prokaryotic
unclassified Alphaproteobacteria_K01916	K01916	unclassified Alphaproteobacteria	10.5	TRUE	prokaryotic
Chroococcales_K01920	K01920	Chroococcales	NA	FALSE	prokaryotic
NA_K01920	K01920	NA	13.9	TRUE	prokaryotic
Rhodobacterales_K01920	K01920	Rhodobacterales	NA	FALSE	prokaryotic
Chroococcales_K01923	K01923	Chroococcales	8	TRUE	prokaryotic
Marinimicrobia bacterium SCGC AAA298-D23_K01923	K01923	Marinimicrobia bacterium SCGC AAA298-D23	NA	FALSE	prokaryotic
unclassified Gammaproteobacteria_K01923	K01923	unclassified Gammaproteobacteria	NA	FALSE	prokaryotic
Chroococcales_K01924	K01924	Chroococcales	7.2	TRUE	prokaryotic
unclassified Gammaproteobacteria_K01924	K01924	unclassified Gammaproteobacteria	NA	FALSE	prokaryotic
Oceanospirillales_K01937	K01937	Oceanospirillales	NA	FALSE	prokaryotic
Pelagibacterales_K01937	K01937	Pelagibacterales	13.1	TRUE	prokaryotic
Prochlorales_K01937	K01937	Prochlorales	12.6	TRUE	prokaryotic
unclassified Alphaproteobacteria_K01937	K01937	unclassified Alphaproteobacteria	NA	FALSE	prokaryotic
unclassified Gammaproteobacteria_K01937	K01937	unclassified Gammaproteobacteria	NA	FALSE	prokaryotic
Chroococcales_K01939	K01939	Chroococcales	20.5	TRUE	prokaryotic
Marinimicrobia bacterium SCGC AAA298-D23_K01939	K01939	Marinimicrobia bacterium SCGC AAA298-D23	NA	FALSE	prokaryotic
NA_K01939	K01939	NA	NA	FALSE	prokaryotic
Oceanospirillales_K01939	K01939	Oceanospirillales	NA	FALSE	prokaryotic
Pelagibacterales_K01939	K01939	Pelagibacterales	NA	FALSE	prokaryotic
Prochlorales_K01939	K01939	Prochlorales	NA	FALSE	prokaryotic
Rhodobacterales_K01939	K01939	Rhodobacterales	NA	FALSE	prokaryotic
unclassified Alphaproteobacteria_K01939	K01939	unclassified Alphaproteobacteria	NA	FALSE	prokaryotic
unclassified Gammaproteobacteria_K01939	K01939	unclassified Gammaproteobacteria	NA	FALSE	prokaryotic
Chroococcales_K01940	K01940	Chroococcales	18.9	TRUE	prokaryotic
Pelagibacterales_K01940	K01940	Pelagibacterales	NA	FALSE	prokaryotic
Rhodobacterales_K01940	K01940	Rhodobacterales	NA	FALSE	prokaryotic
Cellvibrionales_K01951	K01951	Cellvibrionales	NA	FALSE	prokaryotic
Chroococcales_K01951	K01951	Chroococcales	NA	FALSE	prokaryotic
Flavobacteriales_K01951	K01951	Flavobacteriales	NA	FALSE	prokaryotic
Prochlorales_K01951	K01951	Prochlorales	NA	FALSE	prokaryotic
Chroococcales_K01952	K01952	Chroococcales	NA	FALSE	prokaryotic
Oceanospirillales_K01952	K01952	Oceanospirillales	NA	FALSE	prokaryotic
Pelagibacterales_K01952	K01952	Pelagibacterales	NA	FALSE	prokaryotic
Prochlorales_K01952	K01952	Prochlorales	14	TRUE	prokaryotic
unclassified Gammaproteobacteria_K01952	K01952	unclassified Gammaproteobacteria	NA	FALSE	prokaryotic
unclassified Microgenomates_K01952	K01952	unclassified Microgenomates	NA	FALSE	prokaryotic
Chroococcales_K01953	K01953	Chroococcales	18.2	TRUE	prokaryotic
Chroococcales_K01955	K01955	Chroococcales	19	TRUE	prokaryotic
Cytophagales_K01955	K01955	Cytophagales	15.2	TRUE	prokaryotic
Flavobacteriales_K01955	K01955	Flavobacteriales	NA	FALSE	prokaryotic
NA_K01955	K01955	NA	NA	FALSE	prokaryotic
Oceanospirillales_K01955	K01955	Oceanospirillales	NA	FALSE	prokaryotic
Pseudomonadales_K01955	K01955	Pseudomonadales	NA	FALSE	prokaryotic
unclassified Actinobacteria (class)_K01955	K01955	unclassified Actinobacteria (class)	NA	FALSE	prokaryotic
unclassified Alphaproteobacteria_K01955	K01955	unclassified Alphaproteobacteria	NA	FALSE	prokaryotic
unclassified Gammaproteobacteria_K01955	K01955	unclassified Gammaproteobacteria	NA	FALSE	prokaryotic
Chroococcales_K01956	K01956	Chroococcales	17.9	TRUE	prokaryotic
Oceanospirillales_K01956	K01956	Oceanospirillales	NA	FALSE	prokaryotic
Prochlorales_K01956	K01956	Prochlorales	NA	FALSE	prokaryotic
unclassified Alphaproteobacteria_K01956	K01956	unclassified Alphaproteobacteria	23.9	TRUE	prokaryotic
unclassified Gammaproteobacteria_K01956	K01956	unclassified Gammaproteobacteria	NA	FALSE	prokaryotic
Caudovirales_K01972	K01972	Caudovirales	NA	FALSE	prokaryotic
Pelagibacterales_K01972	K01972	Pelagibacterales	NA	FALSE	prokaryotic
Prochlorales_K01972	K01972	Prochlorales	NA	FALSE	prokaryotic
unclassified Gammaproteobacteria_K01972	K01972	unclassified Gammaproteobacteria	NA	FALSE	prokaryotic
unclassified Alphaproteobacteria_K02169	K02169	unclassified Alphaproteobacteria	NA	FALSE	prokaryotic
Chroococcales_K02232	K02232	Chroococcales	NA	FALSE	prokaryotic
Prochlorales_K02232	K02232	Prochlorales	NA	FALSE	prokaryotic
Chroococcales_K02233	K02233	Chroococcales	NA	FALSE	prokaryotic
Chroococcales_K02303	K02303	Chroococcales	NA	FALSE	prokaryotic
Chroococcales_K02433	K02433	Chroococcales	NA	FALSE	prokaryotic
NA_K02433	K02433	NA	NA	FALSE	prokaryotic
Pelagibacterales_K02433	K02433	Pelagibacterales	NA	FALSE	prokaryotic
Rhodobacterales_K02433	K02433	Rhodobacterales	NA	FALSE	prokaryotic
unclassified Alphaproteobacteria_K02433	K02433	unclassified Alphaproteobacteria	NA	FALSE	prokaryotic
Chroococcales_K02434	K02434	Chroococcales	NA	FALSE	prokaryotic
Pelagibacterales_K02434	K02434	Pelagibacterales	NA	FALSE	prokaryotic
Prochlorales_K02434	K02434	Prochlorales	12	TRUE	prokaryotic
unclassified Gammaproteobacteria_K02434	K02434	unclassified Gammaproteobacteria	NA	FALSE	prokaryotic
Chroococcales_K02435	K02435	Chroococcales	NA	FALSE	prokaryotic
Campylobacterales_K02474	K02474	Campylobacterales	NA	FALSE	prokaryotic
Prochlorales_K02493	K02493	Prochlorales	10	TRUE	prokaryotic
Cellvibrionales_K02495	K02495	Cellvibrionales	NA	FALSE	prokaryotic
Chroococcales_K02495	K02495	Chroococcales	23.6	TRUE	prokaryotic
Chroococcales_K02500	K02500	Chroococcales	19	TRUE	prokaryotic
Chroococcales_K02501	K02501	Chroococcales	NA	FALSE	prokaryotic
Prochlorales_K02501	K02501	Prochlorales	NA	FALSE	prokaryotic
unclassified Gammaproteobacteria_K02517;K12974	K02517;K12974	unclassified Gammaproteobacteria	NA	FALSE	prokaryotic
Prochlorales_K02549	K02549	Prochlorales	NA	FALSE	prokaryotic
unclassified Gammaproteobacteria_K02563	K02563	unclassified Gammaproteobacteria	NA	FALSE	prokaryotic
Rhodospirillales_K02615;K00680;K00626;K00632;K07823	K02615;K00680;K00626;K00632;K07823	Rhodospirillales	NA	FALSE	prokaryotic
Chroococcales_K02654	K02654	Chroococcales	NA	FALSE	prokaryotic
Chroococcales_K02687	K02687	Chroococcales	NA	FALSE	prokaryotic
Prochlorales_K02687	K02687	Prochlorales	NA	FALSE	prokaryotic
unclassified Alphaproteobacteria_K03119	K03119	unclassified Alphaproteobacteria	NA	FALSE	prokaryotic
Cellvibrionales_K03147	K03147	Cellvibrionales	NA	FALSE	prokaryotic
Chroococcales_K03147	K03147	Chroococcales	23.9	TRUE	prokaryotic
Gallionellales_K03147	K03147	Gallionellales	NA	FALSE	prokaryotic
Prochlorales_K03147	K03147	Prochlorales	NA	FALSE	prokaryotic
Aeromonadales_K03183	K03183	Aeromonadales	NA	FALSE	prokaryotic
unclassified Gammaproteobacteria_K03183	K03183	unclassified Gammaproteobacteria	NA	FALSE	prokaryotic
unclassified Alphaproteobacteria_K03426	K03426	unclassified Alphaproteobacteria	NA	FALSE	prokaryotic
unclassified Gammaproteobacteria_K03426	K03426	unclassified Gammaproteobacteria	NA	FALSE	prokaryotic
Chroococcales_K03428	K03428	Chroococcales	NA	FALSE	prokaryotic
Prochlorales_K03428	K03428	Prochlorales	NA	FALSE	prokaryotic
unclassified Alphaproteobacteria_K03430	K03430	unclassified Alphaproteobacteria	16	TRUE	prokaryotic
Prochlorales_K03439	K03439	Prochlorales	NA	FALSE	prokaryotic
Prochlorales_K03531;K01739	K03531;K01739	Prochlorales	14.4	TRUE	prokaryotic
Prochlorales_K03596;K02188	K03596;K02188	Prochlorales	NA	FALSE	prokaryotic
Pelagibacterales_K03639	K03639	Pelagibacterales	NA	FALSE	prokaryotic
Prochlorales_K03639	K03639	Prochlorales	NA	FALSE	prokaryotic
Chroococcales_K03644	K03644	Chroococcales	NA	FALSE	prokaryotic
Flavobacteriales_K03644	K03644	Flavobacteriales	NA	FALSE	prokaryotic
Prochlorales_K03644	K03644	Prochlorales	15.2	TRUE	prokaryotic
unclassified Alphaproteobacteria_K03644	K03644	unclassified Alphaproteobacteria	12.7	TRUE	prokaryotic
unclassified Gammaproteobacteria_K03644	K03644	unclassified Gammaproteobacteria	NA	FALSE	prokaryotic
unclassified Gammaproteobacteria_K03734	K03734	unclassified Gammaproteobacteria	NA	FALSE	prokaryotic
Chroococcales_K03750	K03750	Chroococcales	NA	FALSE	prokaryotic
Cytophagales_K03782	K03782	Cytophagales	NA	FALSE	prokaryotic
Desulfuromonadales_K03782	K03782	Desulfuromonadales	15.7	TRUE	prokaryotic
Methylophilales_K03782	K03782	Methylophilales	NA	FALSE	prokaryotic
NA_K03782	K03782	NA	16	TRUE	prokaryotic
Oceanospirillales_K03782	K03782	Oceanospirillales	15	TRUE	prokaryotic
Pelagibacterales_K03782	K03782	Pelagibacterales	15	TRUE	prokaryotic
unclassified Alphaproteobacteria_K03782	K03782	unclassified Alphaproteobacteria	15	TRUE	prokaryotic
unclassified Gammaproteobacteria_K03782	K03782	unclassified Gammaproteobacteria	13.9	TRUE	prokaryotic
Prochlorales_K03789	K03789	Prochlorales	NA	FALSE	prokaryotic
Rhodobacterales_K03790	K03790	Rhodobacterales	NA	FALSE	prokaryotic
Chroococcales_K03818	K03818	Chroococcales	NA	FALSE	prokaryotic
unclassified Alphaproteobacteria_K03821	K03821	unclassified Alphaproteobacteria	9.8	TRUE	prokaryotic
Rhodobacterales_K03851	K03851	Rhodobacterales	NA	FALSE	prokaryotic
Rhodobacterales_K03862	K03862	Rhodobacterales	NA	FALSE	prokaryotic
Chroococcales_K04068	K04068	Chroococcales	NA	FALSE	prokaryotic
Chroococcales_K04072	K04072	Chroococcales	NA	FALSE	prokaryotic
Prochlorales_K04075	K04075	Prochlorales	7.1	TRUE	prokaryotic
unclassified Gammaproteobacteria_K04075	K04075	unclassified Gammaproteobacteria	NA	FALSE	prokaryotic
Cellvibrionales_K04487	K04487	Cellvibrionales	12.8	TRUE	prokaryotic
Chroococcales_K04487	K04487	Chroococcales	19.3	TRUE	prokaryotic
Enterobacteriales_K04487	K04487	Enterobacteriales	NA	FALSE	prokaryotic
NA_K04487	K04487	NA	13.2	TRUE	prokaryotic
Oceanospirillales_K04487	K04487	Oceanospirillales	14.1	TRUE	prokaryotic
Prochlorales_K04487	K04487	Prochlorales	4.2	TRUE	prokaryotic
Rhodospirillales_K04487	K04487	Rhodospirillales	NA	FALSE	prokaryotic
Thiotrichales_K04487	K04487	Thiotrichales	14.6	TRUE	prokaryotic
unclassified Deltaproteobacteria_K04487	K04487	unclassified Deltaproteobacteria	14.4	TRUE	prokaryotic
unclassified Gammaproteobacteria_K04487	K04487	unclassified Gammaproteobacteria	12.3	TRUE	prokaryotic
Prochlorales_K04518	K04518	Prochlorales	NA	FALSE	prokaryotic
Chroococcales_K04567	K04567	Chroococcales	17	TRUE	prokaryotic
Cytophagales_K04567	K04567	Cytophagales	NA	FALSE	prokaryotic
Thermotogales_K04567	K04567	Thermotogales	NA	FALSE	prokaryotic
unclassified Alphaproteobacteria_K04567	K04567	unclassified Alphaproteobacteria	NA	FALSE	prokaryotic
unclassified Gammaproteobacteria_K04567	K04567	unclassified Gammaproteobacteria	NA	FALSE	prokaryotic
unclassified Gammaproteobacteria_K04765	K04765	unclassified Gammaproteobacteria	NA	FALSE	prokaryotic
Chroococcales_K05928	K05928	Chroococcales	NA	FALSE	prokaryotic
Prochlorales_K05936	K05936	Prochlorales	NA	FALSE	prokaryotic
Pelagibacterales_K06001	K06001	Pelagibacterales	NA	FALSE	prokaryotic
unclassified Alphaproteobacteria_K06001	K06001	unclassified Alphaproteobacteria	NA	FALSE	prokaryotic
Chroococcales_K06118	K06118	Chroococcales	2.9	TRUE	prokaryotic
Prochlorales_K06118	K06118	Prochlorales	5.9	TRUE	prokaryotic
Chroococcales_K06168	K06168	Chroococcales	NA	FALSE	prokaryotic
Pelagibacterales_K06168	K06168	Pelagibacterales	NA	FALSE	prokaryotic
Prochlorales_K06168	K06168	Prochlorales	3.5	TRUE	prokaryotic
Rhodobacterales_K06168	K06168	Rhodobacterales	NA	FALSE	prokaryotic
unclassified Gammaproteobacteria_K06168	K06168	unclassified Gammaproteobacteria	NA	FALSE	prokaryotic
Chroococcales_K07024	K07024	Chroococcales	NA	FALSE	prokaryotic
Chroococcales_K07053	K07053	Chroococcales	NA	FALSE	prokaryotic
Chroococcales_K07106	K07106	Chroococcales	NA	FALSE	prokaryotic
Pelagibacterales_K07304	K07304	Pelagibacterales	15.2	TRUE	prokaryotic
Prochlorales_K07304	K07304	Prochlorales	6.7	TRUE	prokaryotic
unclassified Alphaproteobacteria_K07304	K07304	unclassified Alphaproteobacteria	NA	FALSE	prokaryotic
unclassified Gammaproteobacteria_K07304	K07304	unclassified Gammaproteobacteria	NA	FALSE	prokaryotic
Chroococcales_K07315	K07315	Chroococcales	NA	FALSE	prokaryotic
Chroococcales_K07444	K07444	Chroococcales	NA	FALSE	prokaryotic
Prochlorales_K07444	K07444	Prochlorales	NA	FALSE	prokaryotic
Rhizobiales_K08299	K08299	Rhizobiales	NA	FALSE	prokaryotic
unclassified Alphaproteobacteria_K08311	K08311	unclassified Alphaproteobacteria	NA	FALSE	prokaryotic
unclassified Gammaproteobacteria_K08745;K08746;K00666;K08749;K13776	K08745;K08746;K00666;K08749;K13776	unclassified Gammaproteobacteria	NA	FALSE	prokaryotic
Chroococcales_K08977	K08977	Chroococcales	NA	FALSE	prokaryotic
unclassified Gammaproteobacteria_K09019	K09019	unclassified Gammaproteobacteria	NA	FALSE	prokaryotic
Kiloniellales_K09471	K09471	Kiloniellales	NA	FALSE	prokaryotic
Cellvibrionales_K09844	K09844	Cellvibrionales	NA	FALSE	prokaryotic
Burkholderiales_K10713	K10713	Burkholderiales	NA	FALSE	prokaryotic
Chromatiales_K10713	K10713	Chromatiales	0.8	TRUE	prokaryotic
Caudovirales_K10747	K10747	Caudovirales	NA	FALSE	prokaryotic
Oceanospirillales_K10747	K10747	Oceanospirillales	NA	FALSE	prokaryotic
Prochlorales_K10747	K10747	Prochlorales	11.6	TRUE	prokaryotic
Chroococcales_K11717	K11717	Chroococcales	20.8	TRUE	prokaryotic
Prochlorales_K11717	K11717	Prochlorales	NA	FALSE	prokaryotic
unclassified Alphaproteobacteria_K11717	K11717	unclassified Alphaproteobacteria	12.8	TRUE	prokaryotic
Chroococcales_K11996	K11996	Chroococcales	18.8	TRUE	prokaryotic
Prochlorales_K11996	K11996	Prochlorales	NA	FALSE	prokaryotic
Clostridiales_K12254	K12254	Clostridiales	NA	FALSE	prokaryotic
Cellvibrionales_K12256	K12256	Cellvibrionales	NA	FALSE	prokaryotic
unclassified Alphaproteobacteria_K12256	K12256	unclassified Alphaproteobacteria	NA	FALSE	prokaryotic
Chroococcales_K13292	K13292	Chroococcales	NA	FALSE	prokaryotic
Prochlorales_K13292	K13292	Prochlorales	12.9	TRUE	prokaryotic
unclassified Gammaproteobacteria_K13292	K13292	unclassified Gammaproteobacteria	NA	FALSE	prokaryotic
unclassified Alphaproteobacteria_K13481	K13481	unclassified Alphaproteobacteria	NA	FALSE	prokaryotic
unclassified Alphaproteobacteria_K13482	K13482	unclassified Alphaproteobacteria	NA	FALSE	prokaryotic
Prochlorales_K13541	K13541	Prochlorales	7.4	TRUE	prokaryotic
unclassified Alphaproteobacteria_K13574	K13574	unclassified Alphaproteobacteria	NA	FALSE	prokaryotic
unclassified Alphaproteobacteria_K13609	K13609	unclassified Alphaproteobacteria	NA	FALSE	prokaryotic
Chroococcales_K13679	K13679	Chroococcales	3.8	TRUE	prokaryotic
Pelagibacterales_K13693	K13693	Pelagibacterales	NA	FALSE	prokaryotic
Prochlorales_K13693	K13693	Prochlorales	18.1	TRUE	prokaryotic
unclassified Gammaproteobacteria_K13776	K13776	unclassified Gammaproteobacteria	NA	FALSE	prokaryotic
unclassified Gammaproteobacteria_K14170	K14170	unclassified Gammaproteobacteria	NA	FALSE	prokaryotic
Cellvibrionales_K14266	K14266	Cellvibrionales	NA	FALSE	prokaryotic
unclassified Deltaproteobacteria_K14266	K14266	unclassified Deltaproteobacteria	NA	FALSE	prokaryotic
Chroococcales_K14441	K14441	Chroococcales	NA	FALSE	prokaryotic
Cellvibrionales_K14469	K14469	Cellvibrionales	NA	FALSE	prokaryotic
unclassified Actinobacteria (class)_K15013	K15013	unclassified Actinobacteria (class)	NA	FALSE	prokaryotic
Pelagibacterales_K15509	K15509	Pelagibacterales	NA	FALSE	prokaryotic
Rhodobacterales_K15509	K15509	Rhodobacterales	13.1	TRUE	prokaryotic
unclassified Alphaproteobacteria_K15509	K15509	unclassified Alphaproteobacteria	NA	FALSE	prokaryotic
Chroococcales_K15633	K15633	Chroococcales	NA	FALSE	prokaryotic
unclassified Gammaproteobacteria_K15633	K15633	unclassified Gammaproteobacteria	NA	FALSE	prokaryotic
Chroococcales_K16055	K16055	Chroococcales	13.5	TRUE	prokaryotic
unclassified Alphaproteobacteria_K16066	K16066	unclassified Alphaproteobacteria	NA	FALSE	prokaryotic
Desulfovibrionales_K16153	K16153	Desulfovibrionales	NA	FALSE	prokaryotic
Cellvibrionales_K16871	K16871	Cellvibrionales	NA	FALSE	prokaryotic
Rhizobiales_K16871	K16871	Rhizobiales	NA	FALSE	prokaryotic
Rhodospirillales_K16871	K16871	Rhodospirillales	NA	FALSE	prokaryotic
unclassified Gammaproteobacteria_K16872	K16872	unclassified Gammaproteobacteria	NA	FALSE	prokaryotic
Pelagibacterales_K17103	K17103	Pelagibacterales	NA	FALSE	prokaryotic
Pelagibacterales_K17486	K17486	Pelagibacterales	NA	FALSE	prokaryotic
Rhodobacterales_K18335	K18335	Rhodobacterales	NA	FALSE	prokaryotic
unclassified Alphaproteobacteria_K18370;K00138	K18370;K00138	unclassified Alphaproteobacteria	19.1	TRUE	prokaryotic
Pelagibacterales_K18382	K18382	Pelagibacterales	NA	FALSE	prokaryotic
Chroococcales_K18534	K18534	Chroococcales	8.3	TRUE	prokaryotic
unclassified Gammaproteobacteria_K18688	K18688	unclassified Gammaproteobacteria	NA	FALSE	prokaryotic
unclassified Gammaproteobacteria_K18688;K00666	K18688;K00666	unclassified Gammaproteobacteria	NA	FALSE	prokaryotic
Chroococcales_K19003	K19003	Chroococcales	NA	FALSE	prokaryotic
Prochlorales_K19003	K19003	Prochlorales	NA	FALSE	prokaryotic
Burkholderiales_K19191	K19191	Burkholderiales	NA	FALSE	prokaryotic
Pelagibacterales_K19191	K19191	Pelagibacterales	8.7	TRUE	prokaryotic
Rhizobiales_K19191	K19191	Rhizobiales	NA	FALSE	prokaryotic
unclassified Alphaproteobacteria_K19191	K19191	unclassified Alphaproteobacteria	12.8	TRUE	prokaryotic
Pelagibacterales_K19745;K00001	K19745;K00001	Pelagibacterales	NA	FALSE	prokaryotic
Dinophyceae_K00001	K00001	Dinophyceae	NA	FALSE	eukaryotic
Haptophyceae_K00001	K00001	Haptophyceae	NA	FALSE	eukaryotic
Rhizaria_K00001	K00001	Rhizaria	NA	FALSE	eukaryotic
Bacillariophyta_K00012	K00012	Bacillariophyta	20.3	TRUE	eukaryotic
Chlorophyta_K00012	K00012	Chlorophyta	NA	FALSE	eukaryotic
Dinophyceae_K00012	K00012	Dinophyceae	NA	FALSE	eukaryotic
Haptophyceae_K00012	K00012	Haptophyceae	21.4	TRUE	eukaryotic
Metazoa_K00012	K00012	Metazoa	NA	FALSE	eukaryotic
Opisthokonta_K00012	K00012	Opisthokonta	NA	FALSE	eukaryotic
Rhizaria_K00012	K00012	Rhizaria	NA	FALSE	eukaryotic
Stramenopiles_K00012	K00012	Stramenopiles	2.9	TRUE	eukaryotic
Bacillariophyta_K00046	K00046	Bacillariophyta	13.5	TRUE	eukaryotic
Chlorophyta_K00046	K00046	Chlorophyta	NA	FALSE	eukaryotic
Dinophyceae_K00046	K00046	Dinophyceae	NA	FALSE	eukaryotic
Haptophyceae_K00046	K00046	Haptophyceae	NA	FALSE	eukaryotic
Opisthokonta_K00046	K00046	Opisthokonta	NA	FALSE	eukaryotic
Stramenopiles_K00046	K00046	Stramenopiles	NA	FALSE	eukaryotic
Dinophyceae_K00087	K00087	Dinophyceae	NA	FALSE	eukaryotic
Ciliophora_K00090	K00090	Ciliophora	NA	FALSE	eukaryotic
Dinophyceae_K00090	K00090	Dinophyceae	NA	FALSE	eukaryotic
Stramenopiles_K00090	K00090	Stramenopiles	NA	FALSE	eukaryotic
Bacillariophyta_K00106	K00106	Bacillariophyta	NA	FALSE	eukaryotic
Chlorophyta_K00106	K00106	Chlorophyta	NA	FALSE	eukaryotic
Ciliophora_K00106	K00106	Ciliophora	NA	FALSE	eukaryotic
Dinophyceae_K00106	K00106	Dinophyceae	NA	FALSE	eukaryotic
Haptophyceae_K00106	K00106	Haptophyceae	17.9	TRUE	eukaryotic
Metazoa_K00106	K00106	Metazoa	NA	FALSE	eukaryotic
Opisthokonta_K00106	K00106	Opisthokonta	NA	FALSE	eukaryotic
Rhizaria_K00106	K00106	Rhizaria	NA	FALSE	eukaryotic
Stramenopiles_K00106	K00106	Stramenopiles	2.9	TRUE	eukaryotic
Bacillariophyta_K00108	K00108	Bacillariophyta	NA	FALSE	eukaryotic
Chlorophyta_K00108	K00108	Chlorophyta	NA	FALSE	eukaryotic
Dinophyceae_K00108	K00108	Dinophyceae	NA	FALSE	eukaryotic
Haptophyceae_K00108	K00108	Haptophyceae	NA	FALSE	eukaryotic
Metazoa_K00108	K00108	Metazoa	6	TRUE	eukaryotic
Opisthokonta_K00108	K00108	Opisthokonta	NA	FALSE	eukaryotic
Rhizaria_K00108	K00108	Rhizaria	NA	FALSE	eukaryotic
Stramenopiles_K00108	K00108	Stramenopiles	NA	FALSE	eukaryotic
Bacillariophyta_K00121	K00121	Bacillariophyta	NA	FALSE	eukaryotic
Chlorophyta_K00121	K00121	Chlorophyta	NA	FALSE	eukaryotic
Ciliophora_K00121	K00121	Ciliophora	NA	FALSE	eukaryotic
Dinophyceae_K00121	K00121	Dinophyceae	NA	FALSE	eukaryotic
Haptophyceae_K00121	K00121	Haptophyceae	NA	FALSE	eukaryotic
Metazoa_K00121	K00121	Metazoa	NA	FALSE	eukaryotic
Opisthokonta_K00121	K00121	Opisthokonta	NA	FALSE	eukaryotic
Rhizaria_K00121	K00121	Rhizaria	NA	FALSE	eukaryotic
Stramenopiles_K00121	K00121	Stramenopiles	NA	FALSE	eukaryotic
Bacillariophyta_K00128	K00128	Bacillariophyta	NA	FALSE	eukaryotic
Ciliophora_K00128	K00128	Ciliophora	NA	FALSE	eukaryotic
Dinophyceae_K00128	K00128	Dinophyceae	NA	FALSE	eukaryotic
Haptophyceae_K00128	K00128	Haptophyceae	NA	FALSE	eukaryotic
Metazoa_K00128	K00128	Metazoa	NA	FALSE	eukaryotic
Opisthokonta_K00128	K00128	Opisthokonta	NA	FALSE	eukaryotic
Stramenopiles_K00128	K00128	Stramenopiles	NA	FALSE	eukaryotic
Bacillariophyta_K00130	K00130	Bacillariophyta	7.9	TRUE	eukaryotic
Chlorophyta_K00130	K00130	Chlorophyta	7.2	TRUE	eukaryotic
Ciliophora_K00130	K00130	Ciliophora	NA	FALSE	eukaryotic
Dinophyceae_K00130	K00130	Dinophyceae	NA	FALSE	eukaryotic
Haptophyceae_K00130	K00130	Haptophyceae	NA	FALSE	eukaryotic
Metazoa_K00130	K00130	Metazoa	NA	FALSE	eukaryotic
Opisthokonta_K00130	K00130	Opisthokonta	NA	FALSE	eukaryotic
Rhizaria_K00130	K00130	Rhizaria	NA	FALSE	eukaryotic
Stramenopiles_K00130	K00130	Stramenopiles	NA	FALSE	eukaryotic
Bacillariophyta_K00131	K00131	Bacillariophyta	13.7	TRUE	eukaryotic
Chlorophyta_K00131	K00131	Chlorophyta	NA	FALSE	eukaryotic
Dinophyceae_K00131	K00131	Dinophyceae	NA	FALSE	eukaryotic
Haptophyceae_K00131	K00131	Haptophyceae	4.1	TRUE	eukaryotic
Opisthokonta_K00131	K00131	Opisthokonta	NA	FALSE	eukaryotic
Stramenopiles_K00131	K00131	Stramenopiles	6.2	TRUE	eukaryotic
Dinophyceae_K00137	K00137	Dinophyceae	NA	FALSE	eukaryotic
Opisthokonta_K00137	K00137	Opisthokonta	NA	FALSE	eukaryotic
Bacillariophyta_K00138	K00138	Bacillariophyta	NA	FALSE	eukaryotic
Chlorophyta_K00138	K00138	Chlorophyta	NA	FALSE	eukaryotic
Dinophyceae_K00138	K00138	Dinophyceae	NA	FALSE	eukaryotic
Haptophyceae_K00138	K00138	Haptophyceae	NA	FALSE	eukaryotic
Metazoa_K00138	K00138	Metazoa	NA	FALSE	eukaryotic
Opisthokonta_K00138	K00138	Opisthokonta	NA	FALSE	eukaryotic
Stramenopiles_K00138	K00138	Stramenopiles	NA	FALSE	eukaryotic
Bacillariophyta_K00142	K00142	Bacillariophyta	NA	FALSE	eukaryotic
Chlorophyta_K00142	K00142	Chlorophyta	NA	FALSE	eukaryotic
Dinophyceae_K00142	K00142	Dinophyceae	NA	FALSE	eukaryotic
Haptophyceae_K00142	K00142	Haptophyceae	NA	FALSE	eukaryotic
Metazoa_K00142	K00142	Metazoa	NA	FALSE	eukaryotic
Opisthokonta_K00142	K00142	Opisthokonta	NA	FALSE	eukaryotic
Rhizaria_K00142	K00142	Rhizaria	7.3	TRUE	eukaryotic
Stramenopiles_K00142	K00142	Stramenopiles	NA	FALSE	eukaryotic
Bacillariophyta_K00143	K00143	Bacillariophyta	0.3	TRUE	eukaryotic
Chlorophyta_K00143	K00143	Chlorophyta	NA	FALSE	eukaryotic
Dinophyceae_K00143	K00143	Dinophyceae	NA	FALSE	eukaryotic
Haptophyceae_K00143	K00143	Haptophyceae	NA	FALSE	eukaryotic
Opisthokonta_K00143	K00143	Opisthokonta	NA	FALSE	eukaryotic
Rhizaria_K00143	K00143	Rhizaria	NA	FALSE	eukaryotic
Stramenopiles_K00143	K00143	Stramenopiles	NA	FALSE	eukaryotic
Metazoa_K00149	K00149	Metazoa	NA	FALSE	eukaryotic
Opisthokonta_K00149	K00149	Opisthokonta	NA	FALSE	eukaryotic
Rhizaria_K00149	K00149	Rhizaria	NA	FALSE	eukaryotic
Stramenopiles_K00149	K00149	Stramenopiles	NA	FALSE	eukaryotic
Dinophyceae_K00157	K00157	Dinophyceae	NA	FALSE	eukaryotic
Haptophyceae_K00157	K00157	Haptophyceae	NA	FALSE	eukaryotic
Metazoa_K00157	K00157	Metazoa	NA	FALSE	eukaryotic
Opisthokonta_K00157	K00157	Opisthokonta	NA	FALSE	eukaryotic
Stramenopiles_K00157	K00157	Stramenopiles	NA	FALSE	eukaryotic
Bacillariophyta_K00259	K00259	Bacillariophyta	NA	FALSE	eukaryotic
Chlorophyta_K00259	K00259	Chlorophyta	NA	FALSE	eukaryotic
Dinophyceae_K00259	K00259	Dinophyceae	NA	FALSE	eukaryotic
Stramenopiles_K00259	K00259	Stramenopiles	NA	FALSE	eukaryotic
Bacillariophyta_K00263	K00263	Bacillariophyta	NA	FALSE	eukaryotic
Chlorophyta_K00263	K00263	Chlorophyta	NA	FALSE	eukaryotic
Dinophyceae_K00263	K00263	Dinophyceae	NA	FALSE	eukaryotic
Haptophyceae_K00263	K00263	Haptophyceae	NA	FALSE	eukaryotic
Rhizaria_K00263	K00263	Rhizaria	NA	FALSE	eukaryotic
Stramenopiles_K00263	K00263	Stramenopiles	NA	FALSE	eukaryotic
Bacillariophyta_K00264	K00264	Bacillariophyta	14.9	TRUE	eukaryotic
Chlorophyta_K00264	K00264	Chlorophyta	12.9	TRUE	eukaryotic
Dinophyceae_K00264	K00264	Dinophyceae	NA	FALSE	eukaryotic
Haptophyceae_K00264	K00264	Haptophyceae	NA	FALSE	eukaryotic
Metazoa_K00264	K00264	Metazoa	NA	FALSE	eukaryotic
Opisthokonta_K00264	K00264	Opisthokonta	NA	FALSE	eukaryotic
Stramenopiles_K00264	K00264	Stramenopiles	7.3	TRUE	eukaryotic
Bacillariophyta_K00265	K00265	Bacillariophyta	NA	FALSE	eukaryotic
Dinophyceae_K00265	K00265	Dinophyceae	NA	FALSE	eukaryotic
Haptophyceae_K00265	K00265	Haptophyceae	NA	FALSE	eukaryotic
Opisthokonta_K00265	K00265	Opisthokonta	NA	FALSE	eukaryotic
Stramenopiles_K00265	K00265	Stramenopiles	5.9	TRUE	eukaryotic
Bacillariophyta_K00266	K00266	Bacillariophyta	NA	FALSE	eukaryotic
Dinophyceae_K00266	K00266	Dinophyceae	NA	FALSE	eukaryotic
Haptophyceae_K00266	K00266	Haptophyceae	11	TRUE	eukaryotic
Stramenopiles_K00266	K00266	Stramenopiles	NA	FALSE	eukaryotic
Bacillariophyta_K00275	K00275	Bacillariophyta	4.3	TRUE	eukaryotic
Chlorophyta_K00275	K00275	Chlorophyta	NA	FALSE	eukaryotic
Ciliophora_K00275	K00275	Ciliophora	NA	FALSE	eukaryotic
Dinophyceae_K00275	K00275	Dinophyceae	NA	FALSE	eukaryotic
Metazoa_K00275	K00275	Metazoa	NA	FALSE	eukaryotic
Opisthokonta_K00275	K00275	Opisthokonta	NA	FALSE	eukaryotic
Stramenopiles_K00275	K00275	Stramenopiles	NA	FALSE	eukaryotic
Bacillariophyta_K00278	K00278	Bacillariophyta	NA	FALSE	eukaryotic
Chlorophyta_K00278	K00278	Chlorophyta	NA	FALSE	eukaryotic
Stramenopiles_K00278	K00278	Stramenopiles	NA	FALSE	eukaryotic
Bacillariophyta_K00279	K00279	Bacillariophyta	NA	FALSE	eukaryotic
Chlorophyta_K00279	K00279	Chlorophyta	NA	FALSE	eukaryotic
Dinophyceae_K00279	K00279	Dinophyceae	NA	FALSE	eukaryotic
Stramenopiles_K00279	K00279	Stramenopiles	NA	FALSE	eukaryotic
Bacillariophyta_K00284	K00284	Bacillariophyta	NA	FALSE	eukaryotic
Chlorophyta_K00284	K00284	Chlorophyta	8.2	TRUE	eukaryotic
Dinophyceae_K00284	K00284	Dinophyceae	NA	FALSE	eukaryotic
Haptophyceae_K00284	K00284	Haptophyceae	6.5	TRUE	eukaryotic
Stramenopiles_K00284	K00284	Stramenopiles	5.6	TRUE	eukaryotic
Bacillariophyta_K00286	K00286	Bacillariophyta	NA	FALSE	eukaryotic
Chlorophyta_K00286	K00286	Chlorophyta	NA	FALSE	eukaryotic
Ciliophora_K00286	K00286	Ciliophora	NA	FALSE	eukaryotic
Dinophyceae_K00286	K00286	Dinophyceae	NA	FALSE	eukaryotic
Haptophyceae_K00286	K00286	Haptophyceae	18.2	TRUE	eukaryotic
Metazoa_K00286	K00286	Metazoa	NA	FALSE	eukaryotic
Opisthokonta_K00286	K00286	Opisthokonta	NA	FALSE	eukaryotic
Rhizaria_K00286	K00286	Rhizaria	NA	FALSE	eukaryotic
Stramenopiles_K00286	K00286	Stramenopiles	NA	FALSE	eukaryotic
Opisthokonta_K00290	K00290	Opisthokonta	NA	FALSE	eukaryotic
Rhizaria_K00290	K00290	Rhizaria	NA	FALSE	eukaryotic
Bacillariophyta_K00310	K00310	Bacillariophyta	NA	FALSE	eukaryotic
Ciliophora_K00310	K00310	Ciliophora	NA	FALSE	eukaryotic
Dinophyceae_K00310	K00310	Dinophyceae	NA	FALSE	eukaryotic
Haptophyceae_K00310	K00310	Haptophyceae	NA	FALSE	eukaryotic
Metazoa_K00310	K00310	Metazoa	NA	FALSE	eukaryotic
Opisthokonta_K00310	K00310	Opisthokonta	NA	FALSE	eukaryotic
Stramenopiles_K00310	K00310	Stramenopiles	NA	FALSE	eukaryotic
Bacillariophyta_K00318	K00318	Bacillariophyta	10.3	TRUE	eukaryotic
Chlorophyta_K00318	K00318	Chlorophyta	NA	FALSE	eukaryotic
Ciliophora_K00318	K00318	Ciliophora	1.6	TRUE	eukaryotic
Dinophyceae_K00318	K00318	Dinophyceae	NA	FALSE	eukaryotic
Haptophyceae_K00318	K00318	Haptophyceae	6.8	TRUE	eukaryotic
Metazoa_K00318	K00318	Metazoa	9.3	TRUE	eukaryotic
Opisthokonta_K00318	K00318	Opisthokonta	NA	FALSE	eukaryotic
Rhizaria_K00318	K00318	Rhizaria	NA	FALSE	eukaryotic
Stramenopiles_K00318	K00318	Stramenopiles	7.7	TRUE	eukaryotic
Dinophyceae_K00364	K00364	Dinophyceae	NA	FALSE	eukaryotic
Haptophyceae_K00364	K00364	Haptophyceae	11.7	TRUE	eukaryotic
Metazoa_K00364	K00364	Metazoa	NA	FALSE	eukaryotic
Opisthokonta_K00364	K00364	Opisthokonta	NA	FALSE	eukaryotic
Rhizaria_K00364	K00364	Rhizaria	NA	FALSE	eukaryotic
Stramenopiles_K00364	K00364	Stramenopiles	NA	FALSE	eukaryotic
Bacillariophyta_K00383	K00383	Bacillariophyta	3.1	TRUE	eukaryotic
Chlorophyta_K00383	K00383	Chlorophyta	NA	FALSE	eukaryotic
Ciliophora_K00383	K00383	Ciliophora	3.9	TRUE	eukaryotic
Dinophyceae_K00383	K00383	Dinophyceae	NA	FALSE	eukaryotic
Haptophyceae_K00383	K00383	Haptophyceae	4.4	TRUE	eukaryotic
Opisthokonta_K00383	K00383	Opisthokonta	NA	FALSE	eukaryotic
Rhizaria_K00383	K00383	Rhizaria	NA	FALSE	eukaryotic
Stramenopiles_K00383	K00383	Stramenopiles	3.3	TRUE	eukaryotic
Bacillariophyta_K00390	K00390	Bacillariophyta	NA	FALSE	eukaryotic
Chlorophyta_K00390	K00390	Chlorophyta	NA	FALSE	eukaryotic
Dinophyceae_K00390	K00390	Dinophyceae	NA	FALSE	eukaryotic
Haptophyceae_K00390	K00390	Haptophyceae	4.5	TRUE	eukaryotic
Stramenopiles_K00390	K00390	Stramenopiles	5.7	TRUE	eukaryotic
Dinophyceae_K00431	K00431	Dinophyceae	NA	FALSE	eukaryotic
Metazoa_K00431	K00431	Metazoa	20.8	TRUE	eukaryotic
Opisthokonta_K00431	K00431	Opisthokonta	NA	FALSE	eukaryotic
Bacillariophyta_K00432	K00432	Bacillariophyta	0.2	TRUE	eukaryotic
Chlorophyta_K00432	K00432	Chlorophyta	0.5	TRUE	eukaryotic
Ciliophora_K00432	K00432	Ciliophora	NA	FALSE	eukaryotic
Dinophyceae_K00432	K00432	Dinophyceae	NA	FALSE	eukaryotic
Haptophyceae_K00432	K00432	Haptophyceae	4.3	TRUE	eukaryotic
Metazoa_K00432	K00432	Metazoa	NA	FALSE	eukaryotic
Opisthokonta_K00432	K00432	Opisthokonta	5.2	TRUE	eukaryotic
Rhizaria_K00432	K00432	Rhizaria	NA	FALSE	eukaryotic
Stramenopiles_K00432	K00432	Stramenopiles	4	TRUE	eukaryotic
Ciliophora_K00453	K00453	Ciliophora	NA	FALSE	eukaryotic
Dinophyceae_K00453	K00453	Dinophyceae	NA	FALSE	eukaryotic
Metazoa_K00453	K00453	Metazoa	NA	FALSE	eukaryotic
Opisthokonta_K00453	K00453	Opisthokonta	NA	FALSE	eukaryotic
Rhizaria_K00453	K00453	Rhizaria	NA	FALSE	eukaryotic
Stramenopiles_K00453	K00453	Stramenopiles	NA	FALSE	eukaryotic
Bacillariophyta_K00461	K00461	Bacillariophyta	NA	FALSE	eukaryotic
Chlorophyta_K00461	K00461	Chlorophyta	7.6	TRUE	eukaryotic
Dinophyceae_K00461	K00461	Dinophyceae	NA	FALSE	eukaryotic
Haptophyceae_K00461	K00461	Haptophyceae	NA	FALSE	eukaryotic
Metazoa_K00461	K00461	Metazoa	NA	FALSE	eukaryotic
Opisthokonta_K00461	K00461	Opisthokonta	NA	FALSE	eukaryotic
Stramenopiles_K00461	K00461	Stramenopiles	NA	FALSE	eukaryotic
Bacillariophyta_K00463	K00463	Bacillariophyta	NA	FALSE	eukaryotic
Chlorophyta_K00463	K00463	Chlorophyta	NA	FALSE	eukaryotic
Ciliophora_K00463	K00463	Ciliophora	23.9	TRUE	eukaryotic
Dinophyceae_K00463	K00463	Dinophyceae	NA	FALSE	eukaryotic
Haptophyceae_K00463	K00463	Haptophyceae	NA	FALSE	eukaryotic
Metazoa_K00463	K00463	Metazoa	NA	FALSE	eukaryotic
Opisthokonta_K00463	K00463	Opisthokonta	NA	FALSE	eukaryotic
Rhizaria_K00463	K00463	Rhizaria	NA	FALSE	eukaryotic
Stramenopiles_K00463	K00463	Stramenopiles	17.7	TRUE	eukaryotic
Bacillariophyta_K00464	K00464	Bacillariophyta	3.9	TRUE	eukaryotic
Chlorophyta_K00464	K00464	Chlorophyta	NA	FALSE	eukaryotic
Dinophyceae_K00464	K00464	Dinophyceae	NA	FALSE	eukaryotic
Haptophyceae_K00464	K00464	Haptophyceae	NA	FALSE	eukaryotic
Metazoa_K00464	K00464	Metazoa	NA	FALSE	eukaryotic
Opisthokonta_K00464	K00464	Opisthokonta	NA	FALSE	eukaryotic
Rhizaria_K00464	K00464	Rhizaria	NA	FALSE	eukaryotic
Stramenopiles_K00464	K00464	Stramenopiles	5.1	TRUE	eukaryotic
Ciliophora_K00465	K00465	Ciliophora	NA	FALSE	eukaryotic
Dinophyceae_K00465	K00465	Dinophyceae	NA	FALSE	eukaryotic
Haptophyceae_K00465	K00465	Haptophyceae	NA	FALSE	eukaryotic
Bacillariophyta_K00466	K00466	Bacillariophyta	NA	FALSE	eukaryotic
Dinophyceae_K00466	K00466	Dinophyceae	NA	FALSE	eukaryotic
Haptophyceae_K00466	K00466	Haptophyceae	NA	FALSE	eukaryotic
Stramenopiles_K00466	K00466	Stramenopiles	NA	FALSE	eukaryotic
Bacillariophyta_K00472	K00472	Bacillariophyta	NA	FALSE	eukaryotic
Chlorophyta_K00472	K00472	Chlorophyta	NA	FALSE	eukaryotic
Ciliophora_K00472	K00472	Ciliophora	NA	FALSE	eukaryotic
Dinophyceae_K00472	K00472	Dinophyceae	NA	FALSE	eukaryotic
Haptophyceae_K00472	K00472	Haptophyceae	NA	FALSE	eukaryotic
Metazoa_K00472	K00472	Metazoa	2.6	TRUE	eukaryotic
Opisthokonta_K00472	K00472	Opisthokonta	NA	FALSE	eukaryotic
Rhizaria_K00472	K00472	Rhizaria	NA	FALSE	eukaryotic
Stramenopiles_K00472	K00472	Stramenopiles	NA	FALSE	eukaryotic
Dinophyceae_K00484	K00484	Dinophyceae	NA	FALSE	eukaryotic
Dinophyceae_K00490	K00490	Dinophyceae	NA	FALSE	eukaryotic
Stramenopiles_K00490	K00490	Stramenopiles	NA	FALSE	eukaryotic
Bacillariophyta_K00493	K00493	Bacillariophyta	NA	FALSE	eukaryotic
Chlorophyta_K00493	K00493	Chlorophyta	NA	FALSE	eukaryotic
Ciliophora_K00493	K00493	Ciliophora	NA	FALSE	eukaryotic
Dinophyceae_K00493	K00493	Dinophyceae	NA	FALSE	eukaryotic
Haptophyceae_K00493	K00493	Haptophyceae	NA	FALSE	eukaryotic
Metazoa_K00493	K00493	Metazoa	NA	FALSE	eukaryotic
Opisthokonta_K00493	K00493	Opisthokonta	NA	FALSE	eukaryotic
Rhizaria_K00493	K00493	Rhizaria	NA	FALSE	eukaryotic
Stramenopiles_K00493	K00493	Stramenopiles	NA	FALSE	eukaryotic
Chlorophyta_K00499	K00499	Chlorophyta	NA	FALSE	eukaryotic
Dinophyceae_K00499	K00499	Dinophyceae	NA	FALSE	eukaryotic
Haptophyceae_K00499	K00499	Haptophyceae	23.4	TRUE	eukaryotic
Stramenopiles_K00499	K00499	Stramenopiles	NA	FALSE	eukaryotic
Ciliophora_K00500	K00500	Ciliophora	NA	FALSE	eukaryotic
Dinophyceae_K00500	K00500	Dinophyceae	NA	FALSE	eukaryotic
Opisthokonta_K00500	K00500	Opisthokonta	NA	FALSE	eukaryotic
Rhizaria_K00500	K00500	Rhizaria	NA	FALSE	eukaryotic
Stramenopiles_K00500	K00500	Stramenopiles	20.2	TRUE	eukaryotic
Bacillariophyta_K00501	K00501	Bacillariophyta	NA	FALSE	eukaryotic
Ciliophora_K00501	K00501	Ciliophora	NA	FALSE	eukaryotic
Dinophyceae_K00501	K00501	Dinophyceae	NA	FALSE	eukaryotic
Haptophyceae_K00501	K00501	Haptophyceae	NA	FALSE	eukaryotic
Metazoa_K00501	K00501	Metazoa	NA	FALSE	eukaryotic
Opisthokonta_K00501	K00501	Opisthokonta	NA	FALSE	eukaryotic
Rhizaria_K00501	K00501	Rhizaria	NA	FALSE	eukaryotic
Stramenopiles_K00501	K00501	Stramenopiles	NA	FALSE	eukaryotic
Ciliophora_K00502	K00502	Ciliophora	NA	FALSE	eukaryotic
Dinophyceae_K00502	K00502	Dinophyceae	NA	FALSE	eukaryotic
Metazoa_K00502	K00502	Metazoa	NA	FALSE	eukaryotic
Opisthokonta_K00502	K00502	Opisthokonta	NA	FALSE	eukaryotic
Rhizaria_K00502	K00502	Rhizaria	NA	FALSE	eukaryotic
Stramenopiles_K00502	K00502	Stramenopiles	NA	FALSE	eukaryotic
Bacillariophyta_K00505	K00505	Bacillariophyta	NA	FALSE	eukaryotic
Chlorophyta_K00505	K00505	Chlorophyta	NA	FALSE	eukaryotic
Dinophyceae_K00505	K00505	Dinophyceae	NA	FALSE	eukaryotic
Haptophyceae_K00505	K00505	Haptophyceae	22.6	TRUE	eukaryotic
Metazoa_K00505	K00505	Metazoa	NA	FALSE	eukaryotic
Opisthokonta_K00505	K00505	Opisthokonta	NA	FALSE	eukaryotic
Rhizaria_K00505	K00505	Rhizaria	21.5	TRUE	eukaryotic
Stramenopiles_K00505	K00505	Stramenopiles	8.9	TRUE	eukaryotic
Dinophyceae_K00509	K00509	Dinophyceae	NA	FALSE	eukaryotic
Bacillariophyta_K00515	K00515	Bacillariophyta	NA	FALSE	eukaryotic
Dinophyceae_K00515	K00515	Dinophyceae	NA	FALSE	eukaryotic
Haptophyceae_K00515	K00515	Haptophyceae	NA	FALSE	eukaryotic
Metazoa_K00515	K00515	Metazoa	8.8	TRUE	eukaryotic
Opisthokonta_K00515	K00515	Opisthokonta	NA	FALSE	eukaryotic
Rhizaria_K00515	K00515	Rhizaria	NA	FALSE	eukaryotic
Stramenopiles_K00515	K00515	Stramenopiles	NA	FALSE	eukaryotic
Metazoa_K00541	K00541	Metazoa	NA	FALSE	eukaryotic
Opisthokonta_K00541	K00541	Opisthokonta	NA	FALSE	eukaryotic
Dinophyceae_K00542	K00542	Dinophyceae	NA	FALSE	eukaryotic
Haptophyceae_K00542	K00542	Haptophyceae	NA	FALSE	eukaryotic
Metazoa_K00542	K00542	Metazoa	NA	FALSE	eukaryotic
Opisthokonta_K00542	K00542	Opisthokonta	NA	FALSE	eukaryotic
Bacillariophyta_K00543	K00543	Bacillariophyta	NA	FALSE	eukaryotic
Dinophyceae_K00543	K00543	Dinophyceae	NA	FALSE	eukaryotic
Haptophyceae_K00543	K00543	Haptophyceae	4.5	TRUE	eukaryotic
Stramenopiles_K00543	K00543	Stramenopiles	NA	FALSE	eukaryotic
Dinophyceae_K00544	K00544	Dinophyceae	NA	FALSE	eukaryotic
Metazoa_K00544	K00544	Metazoa	NA	FALSE	eukaryotic
Opisthokonta_K00544	K00544	Opisthokonta	NA	FALSE	eukaryotic
Stramenopiles_K00544	K00544	Stramenopiles	NA	FALSE	eukaryotic
Bacillariophyta_K00545	K00545	Bacillariophyta	NA	FALSE	eukaryotic
Chlorophyta_K00545	K00545	Chlorophyta	NA	FALSE	eukaryotic
Dinophyceae_K00545	K00545	Dinophyceae	NA	FALSE	eukaryotic
Haptophyceae_K00545	K00545	Haptophyceae	18.5	TRUE	eukaryotic
Metazoa_K00545	K00545	Metazoa	NA	FALSE	eukaryotic
Opisthokonta_K00545	K00545	Opisthokonta	NA	FALSE	eukaryotic
Rhizaria_K00545	K00545	Rhizaria	NA	FALSE	eukaryotic
Stramenopiles_K00545	K00545	Stramenopiles	1.1	TRUE	eukaryotic
Bacillariophyta_K00546	K00546	Bacillariophyta	NA	FALSE	eukaryotic
Dinophyceae_K00546	K00546	Dinophyceae	NA	FALSE	eukaryotic
Metazoa_K00546	K00546	Metazoa	NA	FALSE	eukaryotic
Opisthokonta_K00546	K00546	Opisthokonta	NA	FALSE	eukaryotic
Stramenopiles_K00546	K00546	Stramenopiles	NA	FALSE	eukaryotic
Bacillariophyta_K00547	K00547	Bacillariophyta	NA	FALSE	eukaryotic
Chlorophyta_K00547	K00547	Chlorophyta	NA	FALSE	eukaryotic
Dinophyceae_K00547	K00547	Dinophyceae	NA	FALSE	eukaryotic
Haptophyceae_K00547	K00547	Haptophyceae	NA	FALSE	eukaryotic
Metazoa_K00547	K00547	Metazoa	NA	FALSE	eukaryotic
Opisthokonta_K00547	K00547	Opisthokonta	NA	FALSE	eukaryotic
Rhizaria_K00547	K00547	Rhizaria	NA	FALSE	eukaryotic
Stramenopiles_K00547	K00547	Stramenopiles	NA	FALSE	eukaryotic
Bacillariophyta_K00548	K00548	Bacillariophyta	NA	FALSE	eukaryotic
Chlorophyta_K00548	K00548	Chlorophyta	9.4	TRUE	eukaryotic
Ciliophora_K00548	K00548	Ciliophora	7.3	TRUE	eukaryotic
Dinophyceae_K00548	K00548	Dinophyceae	NA	FALSE	eukaryotic
Haptophyceae_K00548	K00548	Haptophyceae	11.6	TRUE	eukaryotic
Metazoa_K00548	K00548	Metazoa	NA	FALSE	eukaryotic
Opisthokonta_K00548	K00548	Opisthokonta	13.2	TRUE	eukaryotic
Rhizaria_K00548	K00548	Rhizaria	NA	FALSE	eukaryotic
Stramenopiles_K00548	K00548	Stramenopiles	8.8	TRUE	eukaryotic
Dinophyceae_K00549	K00549	Dinophyceae	NA	FALSE	eukaryotic
Haptophyceae_K00549	K00549	Haptophyceae	10	TRUE	eukaryotic
Metazoa_K00549	K00549	Metazoa	NA	FALSE	eukaryotic
Opisthokonta_K00549	K00549	Opisthokonta	NA	FALSE	eukaryotic
Stramenopiles_K00549	K00549	Stramenopiles	NA	FALSE	eukaryotic
Bacillariophyta_K00550	K00550	Bacillariophyta	NA	FALSE	eukaryotic
Chlorophyta_K00550	K00550	Chlorophyta	NA	FALSE	eukaryotic
Dinophyceae_K00550	K00550	Dinophyceae	NA	FALSE	eukaryotic
Haptophyceae_K00550	K00550	Haptophyceae	NA	FALSE	eukaryotic
Rhizaria_K00550	K00550	Rhizaria	NA	FALSE	eukaryotic
Stramenopiles_K00550	K00550	Stramenopiles	NA	FALSE	eukaryotic
Bacillariophyta_K00551	K00551	Bacillariophyta	12.2	TRUE	eukaryotic
Chlorophyta_K00551	K00551	Chlorophyta	NA	FALSE	eukaryotic
Rhizaria_K00551	K00551	Rhizaria	NA	FALSE	eukaryotic
Stramenopiles_K00551	K00551	Stramenopiles	NA	FALSE	eukaryotic
Metazoa_K00552	K00552	Metazoa	NA	FALSE	eukaryotic
Opisthokonta_K00552	K00552	Opisthokonta	NA	FALSE	eukaryotic
Bacillariophyta_K00556	K00556	Bacillariophyta	NA	FALSE	eukaryotic
Chlorophyta_K00556	K00556	Chlorophyta	NA	FALSE	eukaryotic
Dinophyceae_K00556	K00556	Dinophyceae	NA	FALSE	eukaryotic
Haptophyceae_K00556	K00556	Haptophyceae	NA	FALSE	eukaryotic
Rhizaria_K00556	K00556	Rhizaria	NA	FALSE	eukaryotic
Stramenopiles_K00556	K00556	Stramenopiles	NA	FALSE	eukaryotic
Bacillariophyta_K00557	K00557	Bacillariophyta	NA	FALSE	eukaryotic
Chlorophyta_K00557	K00557	Chlorophyta	NA	FALSE	eukaryotic
Dinophyceae_K00557	K00557	Dinophyceae	NA	FALSE	eukaryotic
Haptophyceae_K00557	K00557	Haptophyceae	NA	FALSE	eukaryotic
Stramenopiles_K00557	K00557	Stramenopiles	NA	FALSE	eukaryotic
Bacillariophyta_K00558	K00558	Bacillariophyta	NA	FALSE	eukaryotic
Chlorophyta_K00558	K00558	Chlorophyta	NA	FALSE	eukaryotic
Dinophyceae_K00558	K00558	Dinophyceae	NA	FALSE	eukaryotic
Haptophyceae_K00558	K00558	Haptophyceae	NA	FALSE	eukaryotic
Metazoa_K00558	K00558	Metazoa	NA	FALSE	eukaryotic
Opisthokonta_K00558	K00558	Opisthokonta	NA	FALSE	eukaryotic
Stramenopiles_K00558	K00558	Stramenopiles	NA	FALSE	eukaryotic
Bacillariophyta_K00559	K00559	Bacillariophyta	17.1	TRUE	eukaryotic
Chlorophyta_K00559	K00559	Chlorophyta	NA	FALSE	eukaryotic
Ciliophora_K00559	K00559	Ciliophora	15.9	TRUE	eukaryotic
Dinophyceae_K00559	K00559	Dinophyceae	NA	FALSE	eukaryotic
Haptophyceae_K00559	K00559	Haptophyceae	NA	FALSE	eukaryotic
Opisthokonta_K00559	K00559	Opisthokonta	NA	FALSE	eukaryotic
Rhizaria_K00559	K00559	Rhizaria	NA	FALSE	eukaryotic
Stramenopiles_K00559	K00559	Stramenopiles	NA	FALSE	eukaryotic
Chlorophyta_K00561	K00561	Chlorophyta	NA	FALSE	eukaryotic
Dinophyceae_K00562	K00562	Dinophyceae	NA	FALSE	eukaryotic
Chlorophyta_K00563	K00563	Chlorophyta	NA	FALSE	eukaryotic
Dinophyceae_K00563	K00563	Dinophyceae	NA	FALSE	eukaryotic
Haptophyceae_K00563	K00563	Haptophyceae	NA	FALSE	eukaryotic
Chlorophyta_K00564	K00564	Chlorophyta	NA	FALSE	eukaryotic
Dinophyceae_K00564	K00564	Dinophyceae	NA	FALSE	eukaryotic
Stramenopiles_K00564	K00564	Stramenopiles	NA	FALSE	eukaryotic
Bacillariophyta_K00565	K00565	Bacillariophyta	NA	FALSE	eukaryotic
Chlorophyta_K00565	K00565	Chlorophyta	NA	FALSE	eukaryotic
Dinophyceae_K00565	K00565	Dinophyceae	NA	FALSE	eukaryotic
Haptophyceae_K00565	K00565	Haptophyceae	NA	FALSE	eukaryotic
Metazoa_K00565	K00565	Metazoa	NA	FALSE	eukaryotic
Opisthokonta_K00565	K00565	Opisthokonta	NA	FALSE	eukaryotic
Rhizaria_K00565	K00565	Rhizaria	NA	FALSE	eukaryotic
Stramenopiles_K00565	K00565	Stramenopiles	NA	FALSE	eukaryotic
Haptophyceae_K00566	K00566	Haptophyceae	NA	FALSE	eukaryotic
Bacillariophyta_K00568	K00568	Bacillariophyta	NA	FALSE	eukaryotic
Chlorophyta_K00568	K00568	Chlorophyta	NA	FALSE	eukaryotic
Ciliophora_K00568	K00568	Ciliophora	3	TRUE	eukaryotic
Dinophyceae_K00568	K00568	Dinophyceae	NA	FALSE	eukaryotic
Haptophyceae_K00568	K00568	Haptophyceae	NA	FALSE	eukaryotic
Metazoa_K00568	K00568	Metazoa	NA	FALSE	eukaryotic
Opisthokonta_K00568	K00568	Opisthokonta	3.8	TRUE	eukaryotic
Rhizaria_K00568	K00568	Rhizaria	NA	FALSE	eukaryotic
Stramenopiles_K00568	K00568	Stramenopiles	1.6	TRUE	eukaryotic
Bacillariophyta_K00569	K00569	Bacillariophyta	NA	FALSE	eukaryotic
Chlorophyta_K00569	K00569	Chlorophyta	NA	FALSE	eukaryotic
Dinophyceae_K00569	K00569	Dinophyceae	NA	FALSE	eukaryotic
Haptophyceae_K00569	K00569	Haptophyceae	NA	FALSE	eukaryotic
Metazoa_K00569	K00569	Metazoa	NA	FALSE	eukaryotic
Opisthokonta_K00569	K00569	Opisthokonta	NA	FALSE	eukaryotic
Rhizaria_K00569	K00569	Rhizaria	NA	FALSE	eukaryotic
Stramenopiles_K00569	K00569	Stramenopiles	NA	FALSE	eukaryotic
Bacillariophyta_K00570	K00570	Bacillariophyta	NA	FALSE	eukaryotic
Chlorophyta_K00570	K00570	Chlorophyta	NA	FALSE	eukaryotic
Ciliophora_K00570	K00570	Ciliophora	NA	FALSE	eukaryotic
Dinophyceae_K00570	K00570	Dinophyceae	NA	FALSE	eukaryotic
Metazoa_K00570	K00570	Metazoa	NA	FALSE	eukaryotic
Opisthokonta_K00570	K00570	Opisthokonta	NA	FALSE	eukaryotic
Stramenopiles_K00570	K00570	Stramenopiles	NA	FALSE	eukaryotic
Dinophyceae_K00571	K00571	Dinophyceae	NA	FALSE	eukaryotic
Haptophyceae_K00571	K00571	Haptophyceae	NA	FALSE	eukaryotic
Bacillariophyta_K00573	K00573	Bacillariophyta	9.6	TRUE	eukaryotic
Dinophyceae_K00573	K00573	Dinophyceae	NA	FALSE	eukaryotic
Haptophyceae_K00573	K00573	Haptophyceae	6	TRUE	eukaryotic
Metazoa_K00573	K00573	Metazoa	NA	FALSE	eukaryotic
Opisthokonta_K00573	K00573	Opisthokonta	NA	FALSE	eukaryotic
Rhizaria_K00573	K00573	Rhizaria	NA	FALSE	eukaryotic
Stramenopiles_K00573	K00573	Stramenopiles	4.5	TRUE	eukaryotic
Bacillariophyta_K00574	K00574	Bacillariophyta	1.4	TRUE	eukaryotic
Chlorophyta_K00574	K00574	Chlorophyta	NA	FALSE	eukaryotic
Dinophyceae_K00574	K00574	Dinophyceae	NA	FALSE	eukaryotic
Haptophyceae_K00574	K00574	Haptophyceae	2.7	TRUE	eukaryotic
Metazoa_K00574	K00574	Metazoa	NA	FALSE	eukaryotic
Opisthokonta_K00574	K00574	Opisthokonta	NA	FALSE	eukaryotic
Stramenopiles_K00574	K00574	Stramenopiles	NA	FALSE	eukaryotic
Bacillariophyta_K00575	K00575	Bacillariophyta	NA	FALSE	eukaryotic
Dinophyceae_K00575	K00575	Dinophyceae	NA	FALSE	eukaryotic
Stramenopiles_K00575	K00575	Stramenopiles	NA	FALSE	eukaryotic
Bacillariophyta_K00586	K00586	Bacillariophyta	NA	FALSE	eukaryotic
Ciliophora_K00586	K00586	Ciliophora	NA	FALSE	eukaryotic
Dinophyceae_K00586	K00586	Dinophyceae	NA	FALSE	eukaryotic
Haptophyceae_K00586	K00586	Haptophyceae	NA	FALSE	eukaryotic
Metazoa_K00586	K00586	Metazoa	NA	FALSE	eukaryotic
Opisthokonta_K00586	K00586	Opisthokonta	NA	FALSE	eukaryotic
Stramenopiles_K00586	K00586	Stramenopiles	NA	FALSE	eukaryotic
Bacillariophyta_K00587	K00587	Bacillariophyta	16.3	TRUE	eukaryotic
Chlorophyta_K00587	K00587	Chlorophyta	NA	FALSE	eukaryotic
Ciliophora_K00587	K00587	Ciliophora	15.4	TRUE	eukaryotic
Dinophyceae_K00587	K00587	Dinophyceae	NA	FALSE	eukaryotic
Haptophyceae_K00587	K00587	Haptophyceae	NA	FALSE	eukaryotic
Metazoa_K00587	K00587	Metazoa	NA	FALSE	eukaryotic
Opisthokonta_K00587	K00587	Opisthokonta	NA	FALSE	eukaryotic
Rhizaria_K00587	K00587	Rhizaria	NA	FALSE	eukaryotic
Stramenopiles_K00587	K00587	Stramenopiles	NA	FALSE	eukaryotic
Bacillariophyta_K00588	K00588	Bacillariophyta	2.2	TRUE	eukaryotic
Chlorophyta_K00588	K00588	Chlorophyta	NA	FALSE	eukaryotic
Ciliophora_K00588	K00588	Ciliophora	NA	FALSE	eukaryotic
Dinophyceae_K00588	K00588	Dinophyceae	22.2	TRUE	eukaryotic
Haptophyceae_K00588	K00588	Haptophyceae	4.5	TRUE	eukaryotic
Metazoa_K00588	K00588	Metazoa	NA	FALSE	eukaryotic
Opisthokonta_K00588	K00588	Opisthokonta	NA	FALSE	eukaryotic
Rhizaria_K00588	K00588	Rhizaria	NA	FALSE	eukaryotic
Stramenopiles_K00588	K00588	Stramenopiles	6.3	TRUE	eukaryotic
Bacillariophyta_K00589	K00589	Bacillariophyta	NA	FALSE	eukaryotic
Stramenopiles_K00589	K00589	Stramenopiles	NA	FALSE	eukaryotic
Bacillariophyta_K00591	K00591	Bacillariophyta	NA	FALSE	eukaryotic
Ciliophora_K00591	K00591	Ciliophora	NA	FALSE	eukaryotic
Metazoa_K00591	K00591	Metazoa	NA	FALSE	eukaryotic
Opisthokonta_K00591	K00591	Opisthokonta	NA	FALSE	eukaryotic
Stramenopiles_K00591	K00591	Stramenopiles	NA	FALSE	eukaryotic
Dinophyceae_K00595	K00595	Dinophyceae	NA	FALSE	eukaryotic
Dinophyceae_K00596	K00596	Dinophyceae	NA	FALSE	eukaryotic
Bacillariophyta_K00597	K00597	Bacillariophyta	10.6	TRUE	eukaryotic
Chlorophyta_K00597	K00597	Chlorophyta	NA	FALSE	eukaryotic
Dinophyceae_K00597	K00597	Dinophyceae	NA	FALSE	eukaryotic
Haptophyceae_K00597	K00597	Haptophyceae	13.4	TRUE	eukaryotic
Metazoa_K00597	K00597	Metazoa	NA	FALSE	eukaryotic
Opisthokonta_K00597	K00597	Opisthokonta	NA	FALSE	eukaryotic
Rhizaria_K00597	K00597	Rhizaria	NA	FALSE	eukaryotic
Stramenopiles_K00597	K00597	Stramenopiles	NA	FALSE	eukaryotic
Bacillariophyta_K00598	K00598	Bacillariophyta	NA	FALSE	eukaryotic
Chlorophyta_K00598	K00598	Chlorophyta	NA	FALSE	eukaryotic
Ciliophora_K00598	K00598	Ciliophora	9.5	TRUE	eukaryotic
Dinophyceae_K00598	K00598	Dinophyceae	NA	FALSE	eukaryotic
Haptophyceae_K00598	K00598	Haptophyceae	21.5	TRUE	eukaryotic
Opisthokonta_K00598	K00598	Opisthokonta	NA	FALSE	eukaryotic
Rhizaria_K00598	K00598	Rhizaria	NA	FALSE	eukaryotic
Stramenopiles_K00598	K00598	Stramenopiles	NA	FALSE	eukaryotic
Bacillariophyta_K00599	K00599	Bacillariophyta	NA	FALSE	eukaryotic
Dinophyceae_K00599	K00599	Dinophyceae	NA	FALSE	eukaryotic
Haptophyceae_K00599	K00599	Haptophyceae	NA	FALSE	eukaryotic
Metazoa_K00599	K00599	Metazoa	NA	FALSE	eukaryotic
Opisthokonta_K00599	K00599	Opisthokonta	NA	FALSE	eukaryotic
Stramenopiles_K00599	K00599	Stramenopiles	NA	FALSE	eukaryotic
Bacillariophyta_K00600	K00600	Bacillariophyta	NA	FALSE	eukaryotic
Chlorophyta_K00600	K00600	Chlorophyta	10.5	TRUE	eukaryotic
Ciliophora_K00600	K00600	Ciliophora	NA	FALSE	eukaryotic
Dinophyceae_K00600	K00600	Dinophyceae	11.4	TRUE	eukaryotic
Haptophyceae_K00600	K00600	Haptophyceae	12.4	TRUE	eukaryotic
Metazoa_K00600	K00600	Metazoa	NA	FALSE	eukaryotic
Opisthokonta_K00600	K00600	Opisthokonta	NA	FALSE	eukaryotic
Stramenopiles_K00600	K00600	Stramenopiles	10.5	TRUE	eukaryotic
Dinophyceae_K00608	K00608	Dinophyceae	NA	FALSE	eukaryotic
Chlorophyta_K00609	K00609	Chlorophyta	NA	FALSE	eukaryotic
Dinophyceae_K00609	K00609	Dinophyceae	NA	FALSE	eukaryotic
Haptophyceae_K00609	K00609	Haptophyceae	NA	FALSE	eukaryotic
Dinophyceae_K00613	K00613	Dinophyceae	NA	FALSE	eukaryotic
Haptophyceae_K00613	K00613	Haptophyceae	NA	FALSE	eukaryotic
Metazoa_K00613	K00613	Metazoa	NA	FALSE	eukaryotic
Opisthokonta_K00613	K00613	Opisthokonta	NA	FALSE	eukaryotic
Rhizaria_K00613	K00613	Rhizaria	NA	FALSE	eukaryotic
Stramenopiles_K00613	K00613	Stramenopiles	NA	FALSE	eukaryotic
Bacillariophyta_K00614	K00614	Bacillariophyta	NA	FALSE	eukaryotic
Dinophyceae_K00614	K00614	Dinophyceae	NA	FALSE	eukaryotic
Haptophyceae_K00614	K00614	Haptophyceae	NA	FALSE	eukaryotic
Metazoa_K00614	K00614	Metazoa	NA	FALSE	eukaryotic
Opisthokonta_K00614	K00614	Opisthokonta	NA	FALSE	eukaryotic
Stramenopiles_K00614	K00614	Stramenopiles	NA	FALSE	eukaryotic
Bacillariophyta_K00615	K00615	Bacillariophyta	NA	FALSE	eukaryotic
Chlorophyta_K00615	K00615	Chlorophyta	6	TRUE	eukaryotic
Dinophyceae_K00615	K00615	Dinophyceae	NA	FALSE	eukaryotic
Haptophyceae_K00615	K00615	Haptophyceae	5.8	TRUE	eukaryotic
Metazoa_K00615	K00615	Metazoa	NA	FALSE	eukaryotic
Opisthokonta_K00615	K00615	Opisthokonta	NA	FALSE	eukaryotic
Stramenopiles_K00615	K00615	Stramenopiles	6.1	TRUE	eukaryotic
Metazoa_K00623	K00623	Metazoa	NA	FALSE	eukaryotic
Opisthokonta_K00623	K00623	Opisthokonta	NA	FALSE	eukaryotic
Bacillariophyta_K00640	K00640	Bacillariophyta	NA	FALSE	eukaryotic
Chlorophyta_K00640	K00640	Chlorophyta	NA	FALSE	eukaryotic
Dinophyceae_K00640	K00640	Dinophyceae	NA	FALSE	eukaryotic
Haptophyceae_K00640	K00640	Haptophyceae	NA	FALSE	eukaryotic
Stramenopiles_K00640	K00640	Stramenopiles	NA	FALSE	eukaryotic
Bacillariophyta_K00652	K00652	Bacillariophyta	NA	FALSE	eukaryotic
Chlorophyta_K00652	K00652	Chlorophyta	NA	FALSE	eukaryotic
Ciliophora_K00652	K00652	Ciliophora	NA	FALSE	eukaryotic
Dinophyceae_K00652	K00652	Dinophyceae	NA	FALSE	eukaryotic
Haptophyceae_K00652	K00652	Haptophyceae	NA	FALSE	eukaryotic
Metazoa_K00652	K00652	Metazoa	NA	FALSE	eukaryotic
Opisthokonta_K00652	K00652	Opisthokonta	NA	FALSE	eukaryotic
Stramenopiles_K00652	K00652	Stramenopiles	NA	FALSE	eukaryotic
Bacillariophyta_K00654	K00654	Bacillariophyta	NA	FALSE	eukaryotic
Chlorophyta_K00654	K00654	Chlorophyta	NA	FALSE	eukaryotic
Ciliophora_K00654	K00654	Ciliophora	NA	FALSE	eukaryotic
Dinophyceae_K00654	K00654	Dinophyceae	NA	FALSE	eukaryotic
Haptophyceae_K00654	K00654	Haptophyceae	18.6	TRUE	eukaryotic
Metazoa_K00654	K00654	Metazoa	NA	FALSE	eukaryotic
Opisthokonta_K00654	K00654	Opisthokonta	NA	FALSE	eukaryotic
Rhizaria_K00654	K00654	Rhizaria	NA	FALSE	eukaryotic
Stramenopiles_K00654	K00654	Stramenopiles	4.7	TRUE	eukaryotic
Metazoa_K00659	K00659	Metazoa	NA	FALSE	eukaryotic
Opisthokonta_K00659	K00659	Opisthokonta	NA	FALSE	eukaryotic
Bacillariophyta_K00666	K00666	Bacillariophyta	NA	FALSE	eukaryotic
Chlorophyta_K00666	K00666	Chlorophyta	NA	FALSE	eukaryotic
Ciliophora_K00666	K00666	Ciliophora	NA	FALSE	eukaryotic
Dinophyceae_K00666	K00666	Dinophyceae	NA	FALSE	eukaryotic
Haptophyceae_K00666	K00666	Haptophyceae	NA	FALSE	eukaryotic
Metazoa_K00666	K00666	Metazoa	NA	FALSE	eukaryotic
Opisthokonta_K00666	K00666	Opisthokonta	NA	FALSE	eukaryotic
Rhizaria_K00666	K00666	Rhizaria	NA	FALSE	eukaryotic
Stramenopiles_K00666	K00666	Stramenopiles	NA	FALSE	eukaryotic
Bacillariophyta_K00670	K00670	Bacillariophyta	NA	FALSE	eukaryotic
Chlorophyta_K00670	K00670	Chlorophyta	NA	FALSE	eukaryotic
Ciliophora_K00670	K00670	Ciliophora	NA	FALSE	eukaryotic
Dinophyceae_K00670	K00670	Dinophyceae	NA	FALSE	eukaryotic
Haptophyceae_K00670	K00670	Haptophyceae	NA	FALSE	eukaryotic
Metazoa_K00670	K00670	Metazoa	NA	FALSE	eukaryotic
Opisthokonta_K00670	K00670	Opisthokonta	NA	FALSE	eukaryotic
Stramenopiles_K00670	K00670	Stramenopiles	NA	FALSE	eukaryotic
Bacillariophyta_K00675	K00675	Bacillariophyta	NA	FALSE	eukaryotic
Dinophyceae_K00675	K00675	Dinophyceae	NA	FALSE	eukaryotic
Haptophyceae_K00675	K00675	Haptophyceae	NA	FALSE	eukaryotic
Stramenopiles_K00675	K00675	Stramenopiles	NA	FALSE	eukaryotic
Dinophyceae_K00677	K00677	Dinophyceae	NA	FALSE	eukaryotic
Haptophyceae_K00677	K00677	Haptophyceae	NA	FALSE	eukaryotic
Bacillariophyta_K00679	K00679	Bacillariophyta	NA	FALSE	eukaryotic
Dinophyceae_K00679	K00679	Dinophyceae	NA	FALSE	eukaryotic
Haptophyceae_K00679	K00679	Haptophyceae	NA	FALSE	eukaryotic
Rhizaria_K00679	K00679	Rhizaria	NA	FALSE	eukaryotic
Stramenopiles_K00679	K00679	Stramenopiles	NA	FALSE	eukaryotic
Bacillariophyta_K00681	K00681	Bacillariophyta	NA	FALSE	eukaryotic
Dinophyceae_K00681	K00681	Dinophyceae	NA	FALSE	eukaryotic
Haptophyceae_K00681	K00681	Haptophyceae	NA	FALSE	eukaryotic
Metazoa_K00681	K00681	Metazoa	NA	FALSE	eukaryotic
Opisthokonta_K00681	K00681	Opisthokonta	NA	FALSE	eukaryotic
Rhizaria_K00681	K00681	Rhizaria	NA	FALSE	eukaryotic
Stramenopiles_K00681	K00681	Stramenopiles	NA	FALSE	eukaryotic
Metazoa_K00693	K00693	Metazoa	NA	FALSE	eukaryotic
Opisthokonta_K00693	K00693	Opisthokonta	NA	FALSE	eukaryotic
Bacillariophyta_K00694	K00694	Bacillariophyta	NA	FALSE	eukaryotic
Dinophyceae_K00694	K00694	Dinophyceae	NA	FALSE	eukaryotic
Haptophyceae_K00694	K00694	Haptophyceae	22.7	TRUE	eukaryotic
Metazoa_K00694	K00694	Metazoa	NA	FALSE	eukaryotic
Opisthokonta_K00694	K00694	Opisthokonta	NA	FALSE	eukaryotic
Stramenopiles_K00694	K00694	Stramenopiles	0.7	TRUE	eukaryotic
Bacillariophyta_K00698	K00698	Bacillariophyta	NA	FALSE	eukaryotic
Ciliophora_K00698	K00698	Ciliophora	NA	FALSE	eukaryotic
Dinophyceae_K00698	K00698	Dinophyceae	NA	FALSE	eukaryotic
Haptophyceae_K00698	K00698	Haptophyceae	NA	FALSE	eukaryotic
Metazoa_K00698	K00698	Metazoa	NA	FALSE	eukaryotic
Opisthokonta_K00698	K00698	Opisthokonta	NA	FALSE	eukaryotic
Stramenopiles_K00698	K00698	Stramenopiles	NA	FALSE	eukaryotic
Dinophyceae_K00706	K00706	Dinophyceae	NA	FALSE	eukaryotic
Haptophyceae_K00706	K00706	Haptophyceae	NA	FALSE	eukaryotic
Dinophyceae_K00712	K00712	Dinophyceae	19.6	TRUE	eukaryotic
Haptophyceae_K00712	K00712	Haptophyceae	NA	FALSE	eukaryotic
Bacillariophyta_K00720	K00720	Bacillariophyta	NA	FALSE	eukaryotic
Chlorophyta_K00720	K00720	Chlorophyta	NA	FALSE	eukaryotic
Dinophyceae_K00720	K00720	Dinophyceae	NA	FALSE	eukaryotic
Haptophyceae_K00720	K00720	Haptophyceae	NA	FALSE	eukaryotic
Metazoa_K00720	K00720	Metazoa	NA	FALSE	eukaryotic
Opisthokonta_K00720	K00720	Opisthokonta	10.6	TRUE	eukaryotic
Stramenopiles_K00720	K00720	Stramenopiles	NA	FALSE	eukaryotic
Metazoa_K00727	K00727	Metazoa	NA	FALSE	eukaryotic
Opisthokonta_K00727	K00727	Opisthokonta	NA	FALSE	eukaryotic
Bacillariophyta_K00729	K00729	Bacillariophyta	NA	FALSE	eukaryotic
Ciliophora_K00729	K00729	Ciliophora	NA	FALSE	eukaryotic
Dinophyceae_K00729	K00729	Dinophyceae	NA	FALSE	eukaryotic
Haptophyceae_K00729	K00729	Haptophyceae	NA	FALSE	eukaryotic
Metazoa_K00729	K00729	Metazoa	NA	FALSE	eukaryotic
Opisthokonta_K00729	K00729	Opisthokonta	NA	FALSE	eukaryotic
Rhizaria_K00729	K00729	Rhizaria	NA	FALSE	eukaryotic
Stramenopiles_K00729	K00729	Stramenopiles	NA	FALSE	eukaryotic
Bacillariophyta_K00736	K00736	Bacillariophyta	NA	FALSE	eukaryotic
Metazoa_K00736	K00736	Metazoa	NA	FALSE	eukaryotic
Opisthokonta_K00736	K00736	Opisthokonta	22.9	TRUE	eukaryotic
Stramenopiles_K00736	K00736	Stramenopiles	NA	FALSE	eukaryotic
Bacillariophyta_K00737	K00737	Bacillariophyta	NA	FALSE	eukaryotic
Chlorophyta_K00737	K00737	Chlorophyta	NA	FALSE	eukaryotic
Dinophyceae_K00737	K00737	Dinophyceae	NA	FALSE	eukaryotic
Haptophyceae_K00737	K00737	Haptophyceae	NA	FALSE	eukaryotic
Metazoa_K00737	K00737	Metazoa	NA	FALSE	eukaryotic
Opisthokonta_K00737	K00737	Opisthokonta	NA	FALSE	eukaryotic
Stramenopiles_K00737	K00737	Stramenopiles	NA	FALSE	eukaryotic
Dinophyceae_K00738	K00738	Dinophyceae	NA	FALSE	eukaryotic
Metazoa_K00738	K00738	Metazoa	NA	FALSE	eukaryotic
Opisthokonta_K00738	K00738	Opisthokonta	NA	FALSE	eukaryotic
Dinophyceae_K00739	K00739	Dinophyceae	NA	FALSE	eukaryotic
Metazoa_K00739	K00739	Metazoa	NA	FALSE	eukaryotic
Opisthokonta_K00739	K00739	Opisthokonta	NA	FALSE	eukaryotic
Metazoa_K00741	K00741	Metazoa	NA	FALSE	eukaryotic
Opisthokonta_K00741	K00741	Opisthokonta	NA	FALSE	eukaryotic
Metazoa_K00742	K00742	Metazoa	NA	FALSE	eukaryotic
Opisthokonta_K00742	K00742	Opisthokonta	NA	FALSE	eukaryotic
Bacillariophyta_K00744	K00744	Bacillariophyta	NA	FALSE	eukaryotic
Chlorophyta_K00744	K00744	Chlorophyta	NA	FALSE	eukaryotic
Dinophyceae_K00744	K00744	Dinophyceae	NA	FALSE	eukaryotic
Haptophyceae_K00744	K00744	Haptophyceae	NA	FALSE	eukaryotic
Metazoa_K00744	K00744	Metazoa	NA	FALSE	eukaryotic
Opisthokonta_K00744	K00744	Opisthokonta	NA	FALSE	eukaryotic
Stramenopiles_K00744	K00744	Stramenopiles	NA	FALSE	eukaryotic
Dinophyceae_K00749	K00749	Dinophyceae	NA	FALSE	eukaryotic
Haptophyceae_K00749	K00749	Haptophyceae	NA	FALSE	eukaryotic
Bacillariophyta_K00750	K00750	Bacillariophyta	NA	FALSE	eukaryotic
Chlorophyta_K00750	K00750	Chlorophyta	NA	FALSE	eukaryotic
Dinophyceae_K00750	K00750	Dinophyceae	NA	FALSE	eukaryotic
Haptophyceae_K00750	K00750	Haptophyceae	21.2	TRUE	eukaryotic
Metazoa_K00750	K00750	Metazoa	NA	FALSE	eukaryotic
Opisthokonta_K00750	K00750	Opisthokonta	1.6	TRUE	eukaryotic
Rhizaria_K00750	K00750	Rhizaria	NA	FALSE	eukaryotic
Stramenopiles_K00750	K00750	Stramenopiles	NA	FALSE	eukaryotic
Bacillariophyta_K00752	K00752	Bacillariophyta	NA	FALSE	eukaryotic
Dinophyceae_K00752	K00752	Dinophyceae	NA	FALSE	eukaryotic
Metazoa_K00752	K00752	Metazoa	NA	FALSE	eukaryotic
Opisthokonta_K00752	K00752	Opisthokonta	NA	FALSE	eukaryotic
Stramenopiles_K00752	K00752	Stramenopiles	NA	FALSE	eukaryotic
Chlorophyta_K00754	K00754	Chlorophyta	NA	FALSE	eukaryotic
Dinophyceae_K00754	K00754	Dinophyceae	NA	FALSE	eukaryotic
Haptophyceae_K00754	K00754	Haptophyceae	12.2	TRUE	eukaryotic
Stramenopiles_K00754	K00754	Stramenopiles	NA	FALSE	eukaryotic
Bacillariophyta_K00756	K00756	Bacillariophyta	NA	FALSE	eukaryotic
Dinophyceae_K00756	K00756	Dinophyceae	NA	FALSE	eukaryotic
Haptophyceae_K00756	K00756	Haptophyceae	NA	FALSE	eukaryotic
Stramenopiles_K00756	K00756	Stramenopiles	NA	FALSE	eukaryotic
Ciliophora_K00759	K00759	Ciliophora	NA	FALSE	eukaryotic
Dinophyceae_K00759	K00759	Dinophyceae	NA	FALSE	eukaryotic
Haptophyceae_K00759	K00759	Haptophyceae	NA	FALSE	eukaryotic
Metazoa_K00759	K00759	Metazoa	NA	FALSE	eukaryotic
Opisthokonta_K00759	K00759	Opisthokonta	NA	FALSE	eukaryotic
Stramenopiles_K00759	K00759	Stramenopiles	NA	FALSE	eukaryotic
Bacillariophyta_K00760	K00760	Bacillariophyta	NA	FALSE	eukaryotic
Ciliophora_K00760	K00760	Ciliophora	NA	FALSE	eukaryotic
Dinophyceae_K00760	K00760	Dinophyceae	NA	FALSE	eukaryotic
Haptophyceae_K00760	K00760	Haptophyceae	NA	FALSE	eukaryotic
Metazoa_K00760	K00760	Metazoa	NA	FALSE	eukaryotic
Opisthokonta_K00760	K00760	Opisthokonta	NA	FALSE	eukaryotic
Rhizaria_K00760	K00760	Rhizaria	NA	FALSE	eukaryotic
Stramenopiles_K00760	K00760	Stramenopiles	NA	FALSE	eukaryotic
Bacillariophyta_K00763	K00763	Bacillariophyta	NA	FALSE	eukaryotic
Chlorophyta_K00763	K00763	Chlorophyta	NA	FALSE	eukaryotic
Ciliophora_K00763	K00763	Ciliophora	NA	FALSE	eukaryotic
Haptophyceae_K00763	K00763	Haptophyceae	NA	FALSE	eukaryotic
Metazoa_K00763	K00763	Metazoa	NA	FALSE	eukaryotic
Opisthokonta_K00763	K00763	Opisthokonta	NA	FALSE	eukaryotic
Rhizaria_K00763	K00763	Rhizaria	NA	FALSE	eukaryotic
Stramenopiles_K00763	K00763	Stramenopiles	10.8	TRUE	eukaryotic
Bacillariophyta_K00764	K00764	Bacillariophyta	NA	FALSE	eukaryotic
Chlorophyta_K00764	K00764	Chlorophyta	8.2	TRUE	eukaryotic
Dinophyceae_K00764	K00764	Dinophyceae	NA	FALSE	eukaryotic
Haptophyceae_K00764	K00764	Haptophyceae	8.9	TRUE	eukaryotic
Opisthokonta_K00764	K00764	Opisthokonta	NA	FALSE	eukaryotic
Stramenopiles_K00764	K00764	Stramenopiles	21.4	TRUE	eukaryotic
Bacillariophyta_K00768	K00768	Bacillariophyta	NA	FALSE	eukaryotic
Stramenopiles_K00768	K00768	Stramenopiles	NA	FALSE	eukaryotic
Chlorophyta_K00772	K00772	Chlorophyta	NA	FALSE	eukaryotic
Dinophyceae_K00772	K00772	Dinophyceae	NA	FALSE	eukaryotic
Haptophyceae_K00772	K00772	Haptophyceae	NA	FALSE	eukaryotic
Metazoa_K00772	K00772	Metazoa	NA	FALSE	eukaryotic
Opisthokonta_K00772	K00772	Opisthokonta	NA	FALSE	eukaryotic
Bacillariophyta_K00789	K00789	Bacillariophyta	NA	FALSE	eukaryotic
Chlorophyta_K00789	K00789	Chlorophyta	4.4	TRUE	eukaryotic
Ciliophora_K00789	K00789	Ciliophora	5	TRUE	eukaryotic
Dinophyceae_K00789	K00789	Dinophyceae	NA	FALSE	eukaryotic
Haptophyceae_K00789	K00789	Haptophyceae	4.2	TRUE	eukaryotic
Metazoa_K00789	K00789	Metazoa	NA	FALSE	eukaryotic
Opisthokonta_K00789	K00789	Opisthokonta	NA	FALSE	eukaryotic
Rhizaria_K00789	K00789	Rhizaria	NA	FALSE	eukaryotic
Stramenopiles_K00789	K00789	Stramenopiles	5.3	TRUE	eukaryotic
Bacillariophyta_K00793	K00793	Bacillariophyta	NA	FALSE	eukaryotic
Dinophyceae_K00793	K00793	Dinophyceae	NA	FALSE	eukaryotic
Haptophyceae_K00793	K00793	Haptophyceae	3.5	TRUE	eukaryotic
Opisthokonta_K00793	K00793	Opisthokonta	NA	FALSE	eukaryotic
Stramenopiles_K00793	K00793	Stramenopiles	NA	FALSE	eukaryotic
Bacillariophyta_K00799	K00799	Bacillariophyta	16.6	TRUE	eukaryotic
Chlorophyta_K00799	K00799	Chlorophyta	NA	FALSE	eukaryotic
Ciliophora_K00799	K00799	Ciliophora	NA	FALSE	eukaryotic
Dinophyceae_K00799	K00799	Dinophyceae	NA	FALSE	eukaryotic
Haptophyceae_K00799	K00799	Haptophyceae	NA	FALSE	eukaryotic
Metazoa_K00799	K00799	Metazoa	NA	FALSE	eukaryotic
Opisthokonta_K00799	K00799	Opisthokonta	NA	FALSE	eukaryotic
Rhizaria_K00799	K00799	Rhizaria	NA	FALSE	eukaryotic
Stramenopiles_K00799	K00799	Stramenopiles	NA	FALSE	eukaryotic
Dinophyceae_K00807	K00807	Dinophyceae	NA	FALSE	eukaryotic
Dinophyceae_K00810	K00810	Dinophyceae	NA	FALSE	eukaryotic
Haptophyceae_K00810	K00810	Haptophyceae	4.7	TRUE	eukaryotic
Opisthokonta_K00810	K00810	Opisthokonta	NA	FALSE	eukaryotic
Stramenopiles_K00810	K00810	Stramenopiles	9.3	TRUE	eukaryotic
Chlorophyta_K00811	K00811	Chlorophyta	10.9	TRUE	eukaryotic
Ciliophora_K00811	K00811	Ciliophora	11.3	TRUE	eukaryotic
Dinophyceae_K00811	K00811	Dinophyceae	NA	FALSE	eukaryotic
Haptophyceae_K00811	K00811	Haptophyceae	7.6	TRUE	eukaryotic
Rhizaria_K00811	K00811	Rhizaria	NA	FALSE	eukaryotic
Stramenopiles_K00811	K00811	Stramenopiles	NA	FALSE	eukaryotic
Bacillariophyta_K00812	K00812	Bacillariophyta	NA	FALSE	eukaryotic
Chlorophyta_K00812	K00812	Chlorophyta	NA	FALSE	eukaryotic
Dinophyceae_K00812	K00812	Dinophyceae	NA	FALSE	eukaryotic
Haptophyceae_K00812	K00812	Haptophyceae	NA	FALSE	eukaryotic
Metazoa_K00812	K00812	Metazoa	NA	FALSE	eukaryotic
Opisthokonta_K00812	K00812	Opisthokonta	NA	FALSE	eukaryotic
Stramenopiles_K00812	K00812	Stramenopiles	9	TRUE	eukaryotic
Dinophyceae_K00813	K00813	Dinophyceae	NA	FALSE	eukaryotic
Stramenopiles_K00813	K00813	Stramenopiles	10.2	TRUE	eukaryotic
Bacillariophyta_K00814	K00814	Bacillariophyta	NA	FALSE	eukaryotic
Chlorophyta_K00814	K00814	Chlorophyta	NA	FALSE	eukaryotic
Ciliophora_K00814	K00814	Ciliophora	NA	FALSE	eukaryotic
Dinophyceae_K00814	K00814	Dinophyceae	NA	FALSE	eukaryotic
Haptophyceae_K00814	K00814	Haptophyceae	5.4	TRUE	eukaryotic
Metazoa_K00814	K00814	Metazoa	NA	FALSE	eukaryotic
Opisthokonta_K00814	K00814	Opisthokonta	NA	FALSE	eukaryotic
Rhizaria_K00814	K00814	Rhizaria	NA	FALSE	eukaryotic
Stramenopiles_K00814	K00814	Stramenopiles	6.7	TRUE	eukaryotic
Ciliophora_K00815	K00815	Ciliophora	8.5	TRUE	eukaryotic
Dinophyceae_K00815	K00815	Dinophyceae	NA	FALSE	eukaryotic
Haptophyceae_K00815	K00815	Haptophyceae	5.7	TRUE	eukaryotic
Metazoa_K00815	K00815	Metazoa	NA	FALSE	eukaryotic
Opisthokonta_K00815	K00815	Opisthokonta	NA	FALSE	eukaryotic
Rhizaria_K00815	K00815	Rhizaria	NA	FALSE	eukaryotic
Stramenopiles_K00815	K00815	Stramenopiles	NA	FALSE	eukaryotic
Bacillariophyta_K00816	K00816	Bacillariophyta	NA	FALSE	eukaryotic
Chlorophyta_K00816	K00816	Chlorophyta	NA	FALSE	eukaryotic
Ciliophora_K00816	K00816	Ciliophora	NA	FALSE	eukaryotic
Dinophyceae_K00816	K00816	Dinophyceae	NA	FALSE	eukaryotic
Haptophyceae_K00816	K00816	Haptophyceae	5.7	TRUE	eukaryotic
Metazoa_K00816	K00816	Metazoa	NA	FALSE	eukaryotic
Opisthokonta_K00816	K00816	Opisthokonta	NA	FALSE	eukaryotic
Stramenopiles_K00816	K00816	Stramenopiles	14.9	TRUE	eukaryotic
Bacillariophyta_K00817	K00817	Bacillariophyta	NA	FALSE	eukaryotic
Dinophyceae_K00817	K00817	Dinophyceae	NA	FALSE	eukaryotic
Haptophyceae_K00817	K00817	Haptophyceae	10.7	TRUE	eukaryotic
Metazoa_K00817	K00817	Metazoa	NA	FALSE	eukaryotic
Opisthokonta_K00817	K00817	Opisthokonta	NA	FALSE	eukaryotic
Rhizaria_K00817	K00817	Rhizaria	NA	FALSE	eukaryotic
Stramenopiles_K00817	K00817	Stramenopiles	NA	FALSE	eukaryotic
Bacillariophyta_K00820	K00820	Bacillariophyta	14.6	TRUE	eukaryotic
Chlorophyta_K00820	K00820	Chlorophyta	NA	FALSE	eukaryotic
Ciliophora_K00820	K00820	Ciliophora	NA	FALSE	eukaryotic
Dinophyceae_K00820	K00820	Dinophyceae	NA	FALSE	eukaryotic
Haptophyceae_K00820	K00820	Haptophyceae	NA	FALSE	eukaryotic
Metazoa_K00820	K00820	Metazoa	NA	FALSE	eukaryotic
Opisthokonta_K00820	K00820	Opisthokonta	NA	FALSE	eukaryotic
Rhizaria_K00820	K00820	Rhizaria	19.1	TRUE	eukaryotic
Stramenopiles_K00820	K00820	Stramenopiles	NA	FALSE	eukaryotic
Dinophyceae_K00822	K00822	Dinophyceae	0	TRUE	eukaryotic
Stramenopiles_K00822	K00822	Stramenopiles	NA	FALSE	eukaryotic
Bacillariophyta_K00823	K00823	Bacillariophyta	NA	FALSE	eukaryotic
Chlorophyta_K00823	K00823	Chlorophyta	NA	FALSE	eukaryotic
Ciliophora_K00823	K00823	Ciliophora	NA	FALSE	eukaryotic
Dinophyceae_K00823	K00823	Dinophyceae	NA	FALSE	eukaryotic
Haptophyceae_K00823	K00823	Haptophyceae	NA	FALSE	eukaryotic
Stramenopiles_K00823	K00823	Stramenopiles	NA	FALSE	eukaryotic
Bacillariophyta_K00826	K00826	Bacillariophyta	NA	FALSE	eukaryotic
Chlorophyta_K00826	K00826	Chlorophyta	7.3	TRUE	eukaryotic
Ciliophora_K00826	K00826	Ciliophora	NA	FALSE	eukaryotic
Dinophyceae_K00826	K00826	Dinophyceae	NA	FALSE	eukaryotic
Haptophyceae_K00826	K00826	Haptophyceae	19.5	TRUE	eukaryotic
Metazoa_K00826	K00826	Metazoa	3	TRUE	eukaryotic
Opisthokonta_K00826	K00826	Opisthokonta	NA	FALSE	eukaryotic
Rhizaria_K00826	K00826	Rhizaria	NA	FALSE	eukaryotic
Stramenopiles_K00826	K00826	Stramenopiles	22.6	TRUE	eukaryotic
Chlorophyta_K00827	K00827	Chlorophyta	17.6	TRUE	eukaryotic
Ciliophora_K00827	K00827	Ciliophora	16.7	TRUE	eukaryotic
Dinophyceae_K00827	K00827	Dinophyceae	NA	FALSE	eukaryotic
Metazoa_K00827	K00827	Metazoa	5.9	TRUE	eukaryotic
Opisthokonta_K00827	K00827	Opisthokonta	NA	FALSE	eukaryotic
Bacillariophyta_K00830	K00830	Bacillariophyta	NA	FALSE	eukaryotic
Chlorophyta_K00830	K00830	Chlorophyta	6.5	TRUE	eukaryotic
Dinophyceae_K00830	K00830	Dinophyceae	NA	FALSE	eukaryotic
Haptophyceae_K00830	K00830	Haptophyceae	11.3	TRUE	eukaryotic
Metazoa_K00830	K00830	Metazoa	NA	FALSE	eukaryotic
Opisthokonta_K00830	K00830	Opisthokonta	NA	FALSE	eukaryotic
Rhizaria_K00830	K00830	Rhizaria	NA	FALSE	eukaryotic
Stramenopiles_K00830	K00830	Stramenopiles	8.6	TRUE	eukaryotic
Stramenopiles_K00832	K00832	Stramenopiles	6.6	TRUE	eukaryotic
Dinophyceae_K00833	K00833	Dinophyceae	NA	FALSE	eukaryotic
Haptophyceae_K00833	K00833	Haptophyceae	NA	FALSE	eukaryotic
Rhizaria_K00833	K00833	Rhizaria	18.8	TRUE	eukaryotic
Stramenopiles_K00833	K00833	Stramenopiles	NA	FALSE	eukaryotic
Dinophyceae_K00835	K00835	Dinophyceae	8	TRUE	eukaryotic
Bacillariophyta_K00837	K00837	Bacillariophyta	NA	FALSE	eukaryotic
Dinophyceae_K00837	K00837	Dinophyceae	11.3	TRUE	eukaryotic
Haptophyceae_K00837	K00837	Haptophyceae	NA	FALSE	eukaryotic
Stramenopiles_K00837	K00837	Stramenopiles	3.7	TRUE	eukaryotic
Chlorophyta_K00838	K00838	Chlorophyta	22.4	TRUE	eukaryotic
Dinophyceae_K00838	K00838	Dinophyceae	NA	FALSE	eukaryotic
Haptophyceae_K00838	K00838	Haptophyceae	NA	FALSE	eukaryotic
Stramenopiles_K00838	K00838	Stramenopiles	NA	FALSE	eukaryotic
Dinophyceae_K00839	K00839	Dinophyceae	NA	FALSE	eukaryotic
Chlorophyta_K00841	K00841	Chlorophyta	NA	FALSE	eukaryotic
Stramenopiles_K00841	K00841	Stramenopiles	NA	FALSE	eukaryotic
Dinophyceae_K00851	K00851	Dinophyceae	NA	FALSE	eukaryotic
Bacillariophyta_K00852	K00852	Bacillariophyta	NA	FALSE	eukaryotic
Chlorophyta_K00852	K00852	Chlorophyta	NA	FALSE	eukaryotic
Ciliophora_K00852	K00852	Ciliophora	NA	FALSE	eukaryotic
Dinophyceae_K00852	K00852	Dinophyceae	NA	FALSE	eukaryotic
Haptophyceae_K00852	K00852	Haptophyceae	20.3	TRUE	eukaryotic
Metazoa_K00852	K00852	Metazoa	NA	FALSE	eukaryotic
Opisthokonta_K00852	K00852	Opisthokonta	NA	FALSE	eukaryotic
Rhizaria_K00852	K00852	Rhizaria	NA	FALSE	eukaryotic
Stramenopiles_K00852	K00852	Stramenopiles	NA	FALSE	eukaryotic
Bacillariophyta_K00856	K00856	Bacillariophyta	NA	FALSE	eukaryotic
Chlorophyta_K00856	K00856	Chlorophyta	6.3	TRUE	eukaryotic
Ciliophora_K00856	K00856	Ciliophora	NA	FALSE	eukaryotic
Dinophyceae_K00856	K00856	Dinophyceae	NA	FALSE	eukaryotic
Haptophyceae_K00856	K00856	Haptophyceae	0.7	TRUE	eukaryotic
Metazoa_K00856	K00856	Metazoa	NA	FALSE	eukaryotic
Opisthokonta_K00856	K00856	Opisthokonta	NA	FALSE	eukaryotic
Rhizaria_K00856	K00856	Rhizaria	NA	FALSE	eukaryotic
Stramenopiles_K00856	K00856	Stramenopiles	4.3	TRUE	eukaryotic
Bacillariophyta_K00861	K00861	Bacillariophyta	15	TRUE	eukaryotic
Ciliophora_K00861	K00861	Ciliophora	NA	FALSE	eukaryotic
Dinophyceae_K00861	K00861	Dinophyceae	NA	FALSE	eukaryotic
Haptophyceae_K00861	K00861	Haptophyceae	NA	FALSE	eukaryotic
Metazoa_K00861	K00861	Metazoa	NA	FALSE	eukaryotic
Opisthokonta_K00861	K00861	Opisthokonta	3.5	TRUE	eukaryotic
Rhizaria_K00861	K00861	Rhizaria	NA	FALSE	eukaryotic
Stramenopiles_K00861	K00861	Stramenopiles	18.9	TRUE	eukaryotic
Bacillariophyta_K00863	K00863	Bacillariophyta	NA	FALSE	eukaryotic
Chlorophyta_K00863	K00863	Chlorophyta	NA	FALSE	eukaryotic
Dinophyceae_K00863	K00863	Dinophyceae	NA	FALSE	eukaryotic
Haptophyceae_K00863	K00863	Haptophyceae	7.7	TRUE	eukaryotic
Metazoa_K00863	K00863	Metazoa	NA	FALSE	eukaryotic
Opisthokonta_K00863	K00863	Opisthokonta	NA	FALSE	eukaryotic
Rhizaria_K00863	K00863	Rhizaria	NA	FALSE	eukaryotic
Stramenopiles_K00863	K00863	Stramenopiles	9.2	TRUE	eukaryotic
Chlorophyta_K00866	K00866	Chlorophyta	NA	FALSE	eukaryotic
Ciliophora_K00866	K00866	Ciliophora	NA	FALSE	eukaryotic
Dinophyceae_K00866	K00866	Dinophyceae	NA	FALSE	eukaryotic
Haptophyceae_K00866	K00866	Haptophyceae	NA	FALSE	eukaryotic
Rhizaria_K00866	K00866	Rhizaria	NA	FALSE	eukaryotic
Dinophyceae_K00867	K00867	Dinophyceae	NA	FALSE	eukaryotic
Stramenopiles_K00867	K00867	Stramenopiles	12.7	TRUE	eukaryotic
Bacillariophyta_K00868	K00868	Bacillariophyta	NA	FALSE	eukaryotic
Dinophyceae_K00868	K00868	Dinophyceae	NA	FALSE	eukaryotic
Haptophyceae_K00868	K00868	Haptophyceae	NA	FALSE	eukaryotic
Metazoa_K00868	K00868	Metazoa	NA	FALSE	eukaryotic
Opisthokonta_K00868	K00868	Opisthokonta	NA	FALSE	eukaryotic
Rhizaria_K00868	K00868	Rhizaria	NA	FALSE	eukaryotic
Stramenopiles_K00868	K00868	Stramenopiles	5.4	TRUE	eukaryotic
Bacillariophyta_K00876	K00876	Bacillariophyta	NA	FALSE	eukaryotic
Chlorophyta_K00876	K00876	Chlorophyta	NA	FALSE	eukaryotic
Ciliophora_K00876	K00876	Ciliophora	NA	FALSE	eukaryotic
Dinophyceae_K00876	K00876	Dinophyceae	NA	FALSE	eukaryotic
Haptophyceae_K00876	K00876	Haptophyceae	NA	FALSE	eukaryotic
Metazoa_K00876	K00876	Metazoa	NA	FALSE	eukaryotic
Opisthokonta_K00876	K00876	Opisthokonta	NA	FALSE	eukaryotic
Stramenopiles_K00876	K00876	Stramenopiles	NA	FALSE	eukaryotic
Chlorophyta_K00893	K00893	Chlorophyta	NA	FALSE	eukaryotic
Dinophyceae_K00893	K00893	Dinophyceae	NA	FALSE	eukaryotic
Metazoa_K00893	K00893	Metazoa	2.6	TRUE	eukaryotic
Opisthokonta_K00893	K00893	Opisthokonta	NA	FALSE	eukaryotic
Bacillariophyta_K00927	K00927	Bacillariophyta	17	TRUE	eukaryotic
Chlorophyta_K00927	K00927	Chlorophyta	8.8	TRUE	eukaryotic
Ciliophora_K00927	K00927	Ciliophora	6.7	TRUE	eukaryotic
Dinophyceae_K00927	K00927	Dinophyceae	NA	FALSE	eukaryotic
Haptophyceae_K00927	K00927	Haptophyceae	5.8	TRUE	eukaryotic
Metazoa_K00927	K00927	Metazoa	NA	FALSE	eukaryotic
Opisthokonta_K00927	K00927	Opisthokonta	NA	FALSE	eukaryotic
Rhizaria_K00927	K00927	Rhizaria	NA	FALSE	eukaryotic
Stramenopiles_K00927	K00927	Stramenopiles	6.3	TRUE	eukaryotic
Bacillariophyta_K00928	K00928	Bacillariophyta	17.2	TRUE	eukaryotic
Chlorophyta_K00928	K00928	Chlorophyta	NA	FALSE	eukaryotic
Dinophyceae_K00928	K00928	Dinophyceae	NA	FALSE	eukaryotic
Haptophyceae_K00928	K00928	Haptophyceae	NA	FALSE	eukaryotic
Opisthokonta_K00928	K00928	Opisthokonta	NA	FALSE	eukaryotic
Stramenopiles_K00928	K00928	Stramenopiles	NA	FALSE	eukaryotic
Bacillariophyta_K00933	K00933	Bacillariophyta	2.3	TRUE	eukaryotic
Chlorophyta_K00933	K00933	Chlorophyta	NA	FALSE	eukaryotic
Ciliophora_K00933	K00933	Ciliophora	4.6	TRUE	eukaryotic
Dinophyceae_K00933	K00933	Dinophyceae	NA	FALSE	eukaryotic
Haptophyceae_K00933	K00933	Haptophyceae	21.3	TRUE	eukaryotic
Metazoa_K00933	K00933	Metazoa	NA	FALSE	eukaryotic
Opisthokonta_K00933	K00933	Opisthokonta	NA	FALSE	eukaryotic
Rhizaria_K00933	K00933	Rhizaria	NA	FALSE	eukaryotic
Stramenopiles_K00933	K00933	Stramenopiles	NA	FALSE	eukaryotic
Bacillariophyta_K00939	K00939	Bacillariophyta	NA	FALSE	eukaryotic
Chlorophyta_K00939	K00939	Chlorophyta	NA	FALSE	eukaryotic
Ciliophora_K00939	K00939	Ciliophora	22.5	TRUE	eukaryotic
Dinophyceae_K00939	K00939	Dinophyceae	NA	FALSE	eukaryotic
Haptophyceae_K00939	K00939	Haptophyceae	19.1	TRUE	eukaryotic
Metazoa_K00939	K00939	Metazoa	21.7	TRUE	eukaryotic
Opisthokonta_K00939	K00939	Opisthokonta	NA	FALSE	eukaryotic
Rhizaria_K00939	K00939	Rhizaria	NA	FALSE	eukaryotic
Stramenopiles_K00939	K00939	Stramenopiles	NA	FALSE	eukaryotic
Bacillariophyta_K00942	K00942	Bacillariophyta	NA	FALSE	eukaryotic
Ciliophora_K00942	K00942	Ciliophora	22.6	TRUE	eukaryotic
Dinophyceae_K00942	K00942	Dinophyceae	NA	FALSE	eukaryotic
Haptophyceae_K00942	K00942	Haptophyceae	19.9	TRUE	eukaryotic
Metazoa_K00942	K00942	Metazoa	NA	FALSE	eukaryotic
Opisthokonta_K00942	K00942	Opisthokonta	NA	FALSE	eukaryotic
Rhizaria_K00942	K00942	Rhizaria	NA	FALSE	eukaryotic
Stramenopiles_K00942	K00942	Stramenopiles	20.9	TRUE	eukaryotic
Bacillariophyta_K00944	K00944	Bacillariophyta	8.5	TRUE	eukaryotic
Ciliophora_K00944	K00944	Ciliophora	NA	FALSE	eukaryotic
Dinophyceae_K00944	K00944	Dinophyceae	NA	FALSE	eukaryotic
Haptophyceae_K00944	K00944	Haptophyceae	20.5	TRUE	eukaryotic
Metazoa_K00944	K00944	Metazoa	NA	FALSE	eukaryotic
Opisthokonta_K00944	K00944	Opisthokonta	NA	FALSE	eukaryotic
Rhizaria_K00944	K00944	Rhizaria	NA	FALSE	eukaryotic
Stramenopiles_K00944	K00944	Stramenopiles	6.7	TRUE	eukaryotic
Bacillariophyta_K00948	K00948	Bacillariophyta	NA	FALSE	eukaryotic
Chlorophyta_K00948	K00948	Chlorophyta	NA	FALSE	eukaryotic
Dinophyceae_K00948	K00948	Dinophyceae	NA	FALSE	eukaryotic
Haptophyceae_K00948	K00948	Haptophyceae	NA	FALSE	eukaryotic
Metazoa_K00948	K00948	Metazoa	NA	FALSE	eukaryotic
Opisthokonta_K00948	K00948	Opisthokonta	2.9	TRUE	eukaryotic
Rhizaria_K00948	K00948	Rhizaria	NA	FALSE	eukaryotic
Stramenopiles_K00948	K00948	Stramenopiles	NA	FALSE	eukaryotic
Bacillariophyta_K00949	K00949	Bacillariophyta	NA	FALSE	eukaryotic
Dinophyceae_K00949	K00949	Dinophyceae	NA	FALSE	eukaryotic
Haptophyceae_K00949	K00949	Haptophyceae	NA	FALSE	eukaryotic
Metazoa_K00949	K00949	Metazoa	NA	FALSE	eukaryotic
Opisthokonta_K00949	K00949	Opisthokonta	NA	FALSE	eukaryotic
Stramenopiles_K00949	K00949	Stramenopiles	NA	FALSE	eukaryotic
Dinophyceae_K00950	K00950	Dinophyceae	NA	FALSE	eukaryotic
Bacillariophyta_K00951	K00951	Bacillariophyta	NA	FALSE	eukaryotic
Chlorophyta_K00951	K00951	Chlorophyta	NA	FALSE	eukaryotic
Dinophyceae_K00951	K00951	Dinophyceae	NA	FALSE	eukaryotic
Haptophyceae_K00951	K00951	Haptophyceae	23.3	TRUE	eukaryotic
Stramenopiles_K00951	K00951	Stramenopiles	NA	FALSE	eukaryotic
Bacillariophyta_K00963	K00963	Bacillariophyta	NA	FALSE	eukaryotic
Chlorophyta_K00963	K00963	Chlorophyta	NA	FALSE	eukaryotic
Dinophyceae_K00963	K00963	Dinophyceae	NA	FALSE	eukaryotic
Haptophyceae_K00963	K00963	Haptophyceae	6.1	TRUE	eukaryotic
Metazoa_K00963	K00963	Metazoa	NA	FALSE	eukaryotic
Opisthokonta_K00963	K00963	Opisthokonta	NA	FALSE	eukaryotic
Stramenopiles_K00963	K00963	Stramenopiles	11.3	TRUE	eukaryotic
Chlorophyta_K00965	K00965	Chlorophyta	NA	FALSE	eukaryotic
Dinophyceae_K00965	K00965	Dinophyceae	NA	FALSE	eukaryotic
Haptophyceae_K00965	K00965	Haptophyceae	NA	FALSE	eukaryotic
Metazoa_K00965	K00965	Metazoa	NA	FALSE	eukaryotic
Opisthokonta_K00965	K00965	Opisthokonta	NA	FALSE	eukaryotic
Stramenopiles_K00965	K00965	Stramenopiles	NA	FALSE	eukaryotic
Haptophyceae_K00998	K00998	Haptophyceae	NA	FALSE	eukaryotic
Metazoa_K00998	K00998	Metazoa	NA	FALSE	eukaryotic
Opisthokonta_K00998	K00998	Opisthokonta	NA	FALSE	eukaryotic
Bacillariophyta_K01001	K01001	Bacillariophyta	NA	FALSE	eukaryotic
Ciliophora_K01001	K01001	Ciliophora	NA	FALSE	eukaryotic
Dinophyceae_K01001	K01001	Dinophyceae	NA	FALSE	eukaryotic
Haptophyceae_K01001	K01001	Haptophyceae	15.6	TRUE	eukaryotic
Metazoa_K01001	K01001	Metazoa	NA	FALSE	eukaryotic
Opisthokonta_K01001	K01001	Opisthokonta	NA	FALSE	eukaryotic
Rhizaria_K01001	K01001	Rhizaria	NA	FALSE	eukaryotic
Stramenopiles_K01001	K01001	Stramenopiles	NA	FALSE	eukaryotic
Bacillariophyta_K01006	K01006	Bacillariophyta	NA	FALSE	eukaryotic
Chlorophyta_K01006	K01006	Chlorophyta	NA	FALSE	eukaryotic
Dinophyceae_K01006	K01006	Dinophyceae	NA	FALSE	eukaryotic
Rhizaria_K01006	K01006	Rhizaria	NA	FALSE	eukaryotic
Stramenopiles_K01006	K01006	Stramenopiles	NA	FALSE	eukaryotic
Dinophyceae_K01007	K01007	Dinophyceae	1.7	TRUE	eukaryotic
Haptophyceae_K01007	K01007	Haptophyceae	NA	FALSE	eukaryotic
Stramenopiles_K01007	K01007	Stramenopiles	NA	FALSE	eukaryotic
Bacillariophyta_K01008	K01008	Bacillariophyta	NA	FALSE	eukaryotic
Dinophyceae_K01008	K01008	Dinophyceae	NA	FALSE	eukaryotic
Haptophyceae_K01008	K01008	Haptophyceae	NA	FALSE	eukaryotic
Metazoa_K01008	K01008	Metazoa	NA	FALSE	eukaryotic
Opisthokonta_K01008	K01008	Opisthokonta	NA	FALSE	eukaryotic
Stramenopiles_K01008	K01008	Stramenopiles	NA	FALSE	eukaryotic
Haptophyceae_K01012	K01012	Haptophyceae	1.9	TRUE	eukaryotic
Stramenopiles_K01012	K01012	Stramenopiles	1.1	TRUE	eukaryotic
Metazoa_K01047	K01047	Metazoa	NA	FALSE	eukaryotic
Opisthokonta_K01047	K01047	Opisthokonta	NA	FALSE	eukaryotic
Bacillariophyta_K01049	K01049	Bacillariophyta	NA	FALSE	eukaryotic
Dinophyceae_K01049	K01049	Dinophyceae	NA	FALSE	eukaryotic
Haptophyceae_K01049	K01049	Haptophyceae	NA	FALSE	eukaryotic
Metazoa_K01049	K01049	Metazoa	NA	FALSE	eukaryotic
Opisthokonta_K01049	K01049	Opisthokonta	NA	FALSE	eukaryotic
Rhizaria_K01049	K01049	Rhizaria	NA	FALSE	eukaryotic
Stramenopiles_K01049	K01049	Stramenopiles	NA	FALSE	eukaryotic
Bacillariophyta_K01050	K01050	Bacillariophyta	NA	FALSE	eukaryotic
Chlorophyta_K01050	K01050	Chlorophyta	NA	FALSE	eukaryotic
Ciliophora_K01050	K01050	Ciliophora	NA	FALSE	eukaryotic
Dinophyceae_K01050	K01050	Dinophyceae	NA	FALSE	eukaryotic
Haptophyceae_K01050	K01050	Haptophyceae	NA	FALSE	eukaryotic
Metazoa_K01050	K01050	Metazoa	NA	FALSE	eukaryotic
Opisthokonta_K01050	K01050	Opisthokonta	NA	FALSE	eukaryotic
Rhizaria_K01050	K01050	Rhizaria	NA	FALSE	eukaryotic
Stramenopiles_K01050	K01050	Stramenopiles	NA	FALSE	eukaryotic
Bacillariophyta_K01053	K01053	Bacillariophyta	NA	FALSE	eukaryotic
Chlorophyta_K01053	K01053	Chlorophyta	NA	FALSE	eukaryotic
Ciliophora_K01053	K01053	Ciliophora	22.4	TRUE	eukaryotic
Dinophyceae_K01053	K01053	Dinophyceae	NA	FALSE	eukaryotic
Haptophyceae_K01053	K01053	Haptophyceae	19.6	TRUE	eukaryotic
Metazoa_K01053	K01053	Metazoa	NA	FALSE	eukaryotic
Opisthokonta_K01053	K01053	Opisthokonta	NA	FALSE	eukaryotic
Rhizaria_K01053	K01053	Rhizaria	NA	FALSE	eukaryotic
Stramenopiles_K01053	K01053	Stramenopiles	NA	FALSE	eukaryotic
Dinophyceae_K01068	K01068	Dinophyceae	NA	FALSE	eukaryotic
Metazoa_K01068	K01068	Metazoa	NA	FALSE	eukaryotic
Opisthokonta_K01068	K01068	Opisthokonta	NA	FALSE	eukaryotic
Bacillariophyta_K01069	K01069	Bacillariophyta	NA	FALSE	eukaryotic
Chlorophyta_K01069	K01069	Chlorophyta	NA	FALSE	eukaryotic
Dinophyceae_K01069	K01069	Dinophyceae	NA	FALSE	eukaryotic
Haptophyceae_K01069	K01069	Haptophyceae	NA	FALSE	eukaryotic
Metazoa_K01069	K01069	Metazoa	NA	FALSE	eukaryotic
Opisthokonta_K01069	K01069	Opisthokonta	NA	FALSE	eukaryotic
Stramenopiles_K01069	K01069	Stramenopiles	4.1	TRUE	eukaryotic
Bacillariophyta_K01070	K01070	Bacillariophyta	NA	FALSE	eukaryotic
Chlorophyta_K01070	K01070	Chlorophyta	NA	FALSE	eukaryotic
Ciliophora_K01070	K01070	Ciliophora	NA	FALSE	eukaryotic
Dinophyceae_K01070	K01070	Dinophyceae	NA	FALSE	eukaryotic
Haptophyceae_K01070	K01070	Haptophyceae	NA	FALSE	eukaryotic
Metazoa_K01070	K01070	Metazoa	NA	FALSE	eukaryotic
Opisthokonta_K01070	K01070	Opisthokonta	NA	FALSE	eukaryotic
Rhizaria_K01070	K01070	Rhizaria	NA	FALSE	eukaryotic
Stramenopiles_K01070	K01070	Stramenopiles	NA	FALSE	eukaryotic
Ciliophora_K01078	K01078	Ciliophora	NA	FALSE	eukaryotic
Dinophyceae_K01078	K01078	Dinophyceae	NA	FALSE	eukaryotic
Haptophyceae_K01078	K01078	Haptophyceae	NA	FALSE	eukaryotic
Opisthokonta_K01078	K01078	Opisthokonta	NA	FALSE	eukaryotic
Stramenopiles_K01078	K01078	Stramenopiles	NA	FALSE	eukaryotic
Bacillariophyta_K01079	K01079	Bacillariophyta	NA	FALSE	eukaryotic
Chlorophyta_K01079	K01079	Chlorophyta	NA	FALSE	eukaryotic
Dinophyceae_K01079	K01079	Dinophyceae	NA	FALSE	eukaryotic
Haptophyceae_K01079	K01079	Haptophyceae	NA	FALSE	eukaryotic
Stramenopiles_K01079	K01079	Stramenopiles	NA	FALSE	eukaryotic
Metazoa_K01081	K01081	Metazoa	NA	FALSE	eukaryotic
Opisthokonta_K01081	K01081	Opisthokonta	NA	FALSE	eukaryotic
Bacillariophyta_K01082	K01082	Bacillariophyta	16.7	TRUE	eukaryotic
Chlorophyta_K01082	K01082	Chlorophyta	NA	FALSE	eukaryotic
Ciliophora_K01082	K01082	Ciliophora	NA	FALSE	eukaryotic
Dinophyceae_K01082	K01082	Dinophyceae	NA	FALSE	eukaryotic
Haptophyceae_K01082	K01082	Haptophyceae	NA	FALSE	eukaryotic
Metazoa_K01082	K01082	Metazoa	NA	FALSE	eukaryotic
Opisthokonta_K01082	K01082	Opisthokonta	NA	FALSE	eukaryotic
Stramenopiles_K01082	K01082	Stramenopiles	7.6	TRUE	eukaryotic
Chlorophyta_K01087	K01087	Chlorophyta	NA	FALSE	eukaryotic
Dinophyceae_K01087	K01087	Dinophyceae	NA	FALSE	eukaryotic
Haptophyceae_K01087	K01087	Haptophyceae	13.3	TRUE	eukaryotic
Metazoa_K01087	K01087	Metazoa	NA	FALSE	eukaryotic
Opisthokonta_K01087	K01087	Opisthokonta	NA	FALSE	eukaryotic
Stramenopiles_K01087	K01087	Stramenopiles	3.5	TRUE	eukaryotic
Chlorophyta_K01093	K01093	Chlorophyta	NA	FALSE	eukaryotic
Dinophyceae_K01093	K01093	Dinophyceae	NA	FALSE	eukaryotic
Haptophyceae_K01093	K01093	Haptophyceae	NA	FALSE	eukaryotic
Opisthokonta_K01093	K01093	Opisthokonta	NA	FALSE	eukaryotic
Rhizaria_K01093	K01093	Rhizaria	NA	FALSE	eukaryotic
Stramenopiles_K01093	K01093	Stramenopiles	NA	FALSE	eukaryotic
Dinophyceae_K01098	K01098	Dinophyceae	NA	FALSE	eukaryotic
Haptophyceae_K01098	K01098	Haptophyceae	NA	FALSE	eukaryotic
Rhizaria_K01098	K01098	Rhizaria	NA	FALSE	eukaryotic
Bacillariophyta_K01115	K01115	Bacillariophyta	NA	FALSE	eukaryotic
Ciliophora_K01115	K01115	Ciliophora	NA	FALSE	eukaryotic
Dinophyceae_K01115	K01115	Dinophyceae	NA	FALSE	eukaryotic
Metazoa_K01115	K01115	Metazoa	NA	FALSE	eukaryotic
Opisthokonta_K01115	K01115	Opisthokonta	1	TRUE	eukaryotic
Rhizaria_K01115	K01115	Rhizaria	NA	FALSE	eukaryotic
Stramenopiles_K01115	K01115	Stramenopiles	NA	FALSE	eukaryotic
Bacillariophyta_K01119	K01119	Bacillariophyta	NA	FALSE	eukaryotic
Dinophyceae_K01119	K01119	Dinophyceae	13.3	TRUE	eukaryotic
Rhizaria_K01119	K01119	Rhizaria	NA	FALSE	eukaryotic
Stramenopiles_K01119	K01119	Stramenopiles	NA	FALSE	eukaryotic
Bacillariophyta_K01120	K01120	Bacillariophyta	NA	FALSE	eukaryotic
Dinophyceae_K01120	K01120	Dinophyceae	NA	FALSE	eukaryotic
Haptophyceae_K01120	K01120	Haptophyceae	NA	FALSE	eukaryotic
Metazoa_K01120	K01120	Metazoa	NA	FALSE	eukaryotic
Opisthokonta_K01120	K01120	Opisthokonta	NA	FALSE	eukaryotic
Stramenopiles_K01120	K01120	Stramenopiles	NA	FALSE	eukaryotic
Bacillariophyta_K01123	K01123	Bacillariophyta	1.9	TRUE	eukaryotic
Stramenopiles_K01123	K01123	Stramenopiles	NA	FALSE	eukaryotic
Bacillariophyta_K01126	K01126	Bacillariophyta	NA	FALSE	eukaryotic
Ciliophora_K01126	K01126	Ciliophora	4.2	TRUE	eukaryotic
Dinophyceae_K01126	K01126	Dinophyceae	NA	FALSE	eukaryotic
Haptophyceae_K01126	K01126	Haptophyceae	NA	FALSE	eukaryotic
Metazoa_K01126	K01126	Metazoa	NA	FALSE	eukaryotic
Opisthokonta_K01126	K01126	Opisthokonta	NA	FALSE	eukaryotic
Rhizaria_K01126	K01126	Rhizaria	NA	FALSE	eukaryotic
Stramenopiles_K01126	K01126	Stramenopiles	4.3	TRUE	eukaryotic
Bacillariophyta_K01133	K01133	Bacillariophyta	8.8	TRUE	eukaryotic
Chlorophyta_K01133	K01133	Chlorophyta	NA	FALSE	eukaryotic
Dinophyceae_K01133	K01133	Dinophyceae	NA	FALSE	eukaryotic
Haptophyceae_K01133	K01133	Haptophyceae	NA	FALSE	eukaryotic
Metazoa_K01133	K01133	Metazoa	NA	FALSE	eukaryotic
Opisthokonta_K01133	K01133	Opisthokonta	NA	FALSE	eukaryotic
Rhizaria_K01133	K01133	Rhizaria	NA	FALSE	eukaryotic
Stramenopiles_K01133	K01133	Stramenopiles	8.3	TRUE	eukaryotic
Dinophyceae_K01182	K01182	Dinophyceae	NA	FALSE	eukaryotic
Opisthokonta_K01182	K01182	Opisthokonta	22.6	TRUE	eukaryotic
Bacillariophyta_K01183	K01183	Bacillariophyta	0.5	TRUE	eukaryotic
Chlorophyta_K01183	K01183	Chlorophyta	NA	FALSE	eukaryotic
Ciliophora_K01183	K01183	Ciliophora	NA	FALSE	eukaryotic
Dinophyceae_K01183	K01183	Dinophyceae	NA	FALSE	eukaryotic
Haptophyceae_K01183	K01183	Haptophyceae	NA	FALSE	eukaryotic
Metazoa_K01183	K01183	Metazoa	NA	FALSE	eukaryotic
Opisthokonta_K01183	K01183	Opisthokonta	NA	FALSE	eukaryotic
Rhizaria_K01183	K01183	Rhizaria	NA	FALSE	eukaryotic
Stramenopiles_K01183	K01183	Stramenopiles	NA	FALSE	eukaryotic
Haptophyceae_K01187	K01187	Haptophyceae	NA	FALSE	eukaryotic
Bacillariophyta_K01189	K01189	Bacillariophyta	NA	FALSE	eukaryotic
Ciliophora_K01189	K01189	Ciliophora	NA	FALSE	eukaryotic
Dinophyceae_K01189	K01189	Dinophyceae	NA	FALSE	eukaryotic
Haptophyceae_K01189	K01189	Haptophyceae	NA	FALSE	eukaryotic
Metazoa_K01189	K01189	Metazoa	NA	FALSE	eukaryotic
Opisthokonta_K01189	K01189	Opisthokonta	NA	FALSE	eukaryotic
Rhizaria_K01189	K01189	Rhizaria	NA	FALSE	eukaryotic
Stramenopiles_K01189	K01189	Stramenopiles	NA	FALSE	eukaryotic
Chlorophyta_K01193	K01193	Chlorophyta	NA	FALSE	eukaryotic
Dinophyceae_K01193	K01193	Dinophyceae	NA	FALSE	eukaryotic
Haptophyceae_K01193	K01193	Haptophyceae	NA	FALSE	eukaryotic
Opisthokonta_K01193	K01193	Opisthokonta	NA	FALSE	eukaryotic
Rhizaria_K01193	K01193	Rhizaria	NA	FALSE	eukaryotic
Stramenopiles_K01193	K01193	Stramenopiles	NA	FALSE	eukaryotic
Bacillariophyta_K01194	K01194	Bacillariophyta	NA	FALSE	eukaryotic
Dinophyceae_K01194	K01194	Dinophyceae	NA	FALSE	eukaryotic
Haptophyceae_K01194	K01194	Haptophyceae	7	TRUE	eukaryotic
Metazoa_K01194	K01194	Metazoa	NA	FALSE	eukaryotic
Opisthokonta_K01194	K01194	Opisthokonta	NA	FALSE	eukaryotic
Rhizaria_K01194	K01194	Rhizaria	NA	FALSE	eukaryotic
Stramenopiles_K01194	K01194	Stramenopiles	NA	FALSE	eukaryotic
Stramenopiles_K01203	K01203	Stramenopiles	NA	FALSE	eukaryotic
Bacillariophyta_K01228	K01228	Bacillariophyta	NA	FALSE	eukaryotic
Chlorophyta_K01228	K01228	Chlorophyta	NA	FALSE	eukaryotic
Dinophyceae_K01228	K01228	Dinophyceae	NA	FALSE	eukaryotic
Haptophyceae_K01228	K01228	Haptophyceae	NA	FALSE	eukaryotic
Metazoa_K01228	K01228	Metazoa	NA	FALSE	eukaryotic
Opisthokonta_K01228	K01228	Opisthokonta	NA	FALSE	eukaryotic
Stramenopiles_K01228	K01228	Stramenopiles	NA	FALSE	eukaryotic
Bacillariophyta_K01235	K01235	Bacillariophyta	NA	FALSE	eukaryotic
Dinophyceae_K01235	K01235	Dinophyceae	NA	FALSE	eukaryotic
Opisthokonta_K01235	K01235	Opisthokonta	NA	FALSE	eukaryotic
Rhizaria_K01235	K01235	Rhizaria	NA	FALSE	eukaryotic
Stramenopiles_K01235	K01235	Stramenopiles	NA	FALSE	eukaryotic
Dinophyceae_K01236	K01236	Dinophyceae	NA	FALSE	eukaryotic
Opisthokonta_K01236	K01236	Opisthokonta	NA	FALSE	eukaryotic
Dinophyceae_K01237	K01237	Dinophyceae	NA	FALSE	eukaryotic
Bacillariophyta_K01239	K01239	Bacillariophyta	NA	FALSE	eukaryotic
Chlorophyta_K01239	K01239	Chlorophyta	NA	FALSE	eukaryotic
Ciliophora_K01239	K01239	Ciliophora	NA	FALSE	eukaryotic
Dinophyceae_K01239	K01239	Dinophyceae	NA	FALSE	eukaryotic
Haptophyceae_K01239	K01239	Haptophyceae	NA	FALSE	eukaryotic
Metazoa_K01239	K01239	Metazoa	NA	FALSE	eukaryotic
Opisthokonta_K01239	K01239	Opisthokonta	NA	FALSE	eukaryotic
Rhizaria_K01239	K01239	Rhizaria	NA	FALSE	eukaryotic
Stramenopiles_K01239	K01239	Stramenopiles	NA	FALSE	eukaryotic
Dinophyceae_K01240	K01240	Dinophyceae	NA	FALSE	eukaryotic
Haptophyceae_K01240	K01240	Haptophyceae	NA	FALSE	eukaryotic
Metazoa_K01240	K01240	Metazoa	NA	FALSE	eukaryotic
Opisthokonta_K01240	K01240	Opisthokonta	NA	FALSE	eukaryotic
Rhizaria_K01240	K01240	Rhizaria	23.5	TRUE	eukaryotic
Metazoa_K01242	K01242	Metazoa	NA	FALSE	eukaryotic
Opisthokonta_K01242	K01242	Opisthokonta	NA	FALSE	eukaryotic
Ciliophora_K01243	K01243	Ciliophora	NA	FALSE	eukaryotic
Dinophyceae_K01243	K01243	Dinophyceae	NA	FALSE	eukaryotic
Haptophyceae_K01243	K01243	Haptophyceae	5.4	TRUE	eukaryotic
Rhizaria_K01243	K01243	Rhizaria	NA	FALSE	eukaryotic
Stramenopiles_K01243	K01243	Stramenopiles	NA	FALSE	eukaryotic
Bacillariophyta_K01244	K01244	Bacillariophyta	20.2	TRUE	eukaryotic
Chlorophyta_K01244	K01244	Chlorophyta	NA	FALSE	eukaryotic
Dinophyceae_K01244	K01244	Dinophyceae	NA	FALSE	eukaryotic
Haptophyceae_K01244	K01244	Haptophyceae	NA	FALSE	eukaryotic
Rhizaria_K01244	K01244	Rhizaria	NA	FALSE	eukaryotic
Stramenopiles_K01244	K01244	Stramenopiles	NA	FALSE	eukaryotic
Bacillariophyta_K01251	K01251	Bacillariophyta	NA	FALSE	eukaryotic
Chlorophyta_K01251	K01251	Chlorophyta	5.9	TRUE	eukaryotic
Ciliophora_K01251	K01251	Ciliophora	5.8	TRUE	eukaryotic
Dinophyceae_K01251	K01251	Dinophyceae	22	TRUE	eukaryotic
Haptophyceae_K01251	K01251	Haptophyceae	6.4	TRUE	eukaryotic
Metazoa_K01251	K01251	Metazoa	NA	FALSE	eukaryotic
Opisthokonta_K01251	K01251	Opisthokonta	11.2	TRUE	eukaryotic
Rhizaria_K01251	K01251	Rhizaria	NA	FALSE	eukaryotic
Stramenopiles_K01251	K01251	Stramenopiles	7.2	TRUE	eukaryotic
Stramenopiles_K01252	K01252	Stramenopiles	NA	FALSE	eukaryotic
Bacillariophyta_K01259	K01259	Bacillariophyta	NA	FALSE	eukaryotic
[truncated: 4,161 more rows]
